# Supplementary material for: Analysis of the resistance mechanisms in sugarcane during Sporisorium scitamineum infection using RNA-seq and microscopy
Source: PLoS One. 2018 May 24;13(5):e0197840. doi: 10.1371/journal.pone.0197840 (PMC5993111; doi:10.1371/journal.pone.0197840)
Supplement: S1 File — (XLSX) [file pone.0197840.s001.xlsx]

## Sheet: Sheet1
Primers used for RT-qPCR analysis of differentially expressed genes
transcript ID	Primer name	Forward primer (5'-3')	Reverse primer (5'-3')		reference
comp76870_c0_seq1	GST1	GTTCGACTTGAGGAGCAGCT	GTAGCTAGCATCCATGGCAGG
comp100951_c1_seq1	A3Gb	GCCATGTCCTCTTCGTCTCC	GGCTGCGGGAGATAAGACTG
comp105162_c0_seq1	CCR	GGAAGCAGCCGTACAAGTTC	TCTTCACCGTGTCGTACAGC
comp105279_co_seq9	HCT1	GGCGAACACCTTCCTGAAC	CCGGCGCTCATGTACTACAG
comp27555_c0_seq1	F3H2	CCGCCAAGGTCAACTACAGG	CAATGGCGCCGTATACCAGTC
comp106301_c0_seq3	CES	CGTGTGTGAACATGCATGGG	GTGAGTGCTGACGATCGAC
comp108032_c0_seq2	CAD	GCACTACGTCGTCAGGATCC	GAACTTGACGGGCGATGTG
comp39158_c0_seq1	peroxidase	AGTAACGACCCCACCGTCTT	CGACACTGGCCATCTTTACC
comp85113_c0_seq1	chitinase	CCTGCAGTCTCAGGGTAAGC	CAAAGGGTCACAGCGACATA
comp88573_c1_seq1	PAL	GGATCTTCACCACCGGTTC	CGCGTTGTTCATCTCATCTG
comp89484_c0_seq1	germin	CGCTGCCTGATCTACCAAGT	TGCATTTCCAGATGAACGTC
comp95195_c0_seq3	glucanase	CGCTTGATGCGATGAAACTA	AGGACACAGACTGGGGTGAC
comp600089_c0_seq1	NB-LRR RGA4	GGGTGGAGTTCCTTACAAGC	TGTGTCTGTGCCTCCTATGG
Pathogenesis-related protein 10	ScPR10	AGGTGAAGGACGAGATCACCAA	CAATGACCCAATCCACCGATTT		[55]Peng et al (2017)
Reference gene - qRT-PCR	ADF	CTACTACTGTGGATTTGTACGCCATTATAG	GGACCTTTTTTACACAGCAACAAAC		[56] Casu et al (2015)
Fungus detection	ITS If+rev2	CTTGGTCATTTAGAGGAAGTAA	GATCCGCCAGCTCTTTCGTAAT	900	[42] Magarey et al (2008)
