# Supplementary material for: Analysis of the resistance mechanisms in sugarcane during Sporisorium scitamineum infection using RNA-seq and microscopy
Source: PLoS One. 2018 May 24;13(5):e0197840. doi: 10.1371/journal.pone.0197840 (PMC5993111; doi:10.1371/journal.pone.0197840)
Supplement: S3 File — (XLSX) [file pone.0197840.s003.xlsx]

## Sheet: Differentially_expressed_genes
Sample ID	baseMean	log2FoldChange	IfcSE	pvalue	padj	Nreads
comp100020_c0_seq1	255.077	-0.424993	0.104316	4.61953e-05	0.0152267	3163
comp100028_c0_seq1	47.5125	0.625388	0.143048	1.2319e-05	0.00636883	579
comp100031_c1_seq1	510.965	0.35256	0.0930011	0.000150086	0.0313559	6267
comp100137_c0_seq1	347.609	-0.334407	0.0731593	4.85549e-06	0.00308373	4348
comp100153_c0_seq1	1165.8	-0.226789	0.0614906	0.000225847	0.0403581	14534
comp100155_c0_seq1	41.8937	-0.906029	0.201051	6.59175e-06	0.00390084	530
comp100190_c0_seq3	5.12782	1.86048	0.403469	4.00319e-06	0.00263903	61
comp100216_c0_seq13	30.5358	-2.00667	0.42251	2.04032e-06	0.00155446	397
comp100366_c0_seq1	94.7176	0.526293	0.109793	1.63898e-06	0.00130332	1165
comp100384_c0_seq1	198.869	-0.729415	0.0797887	6.14005e-20	3.90606e-15	2490
comp100434_c2_seq1	107.952	-0.751582	0.148785	4.38406e-07	0.000502516	1344
comp100463_c0_seq2	1084.05	-0.387433	0.0799654	1.26607e-06	0.00107389	13455
comp100470_c0_seq1	595.99	-0.208435	0.0470124	9.26638e-06	0.00508181	7443
comp10052_c0_seq1	2.03431	1.89374	0.49596	0.000134354	0.029321	24
comp100524_c0_seq25	60.0076	0.499693	0.137108	0.000267886	0.0441892	740
comp100571_c0_seq4	2.34273	1.89886	0.483144	8.48696e-05	0.0227329	28
comp100616_c0_seq1	20.4962	1.74762	0.339411	2.61898e-07	0.000329918	258
comp100686_c0_seq7	27.8698	-1.40055	0.263171	1.0273e-07	0.000171951	346
comp100767_c0_seq2	7.62585	-1.33158	0.345159	0.000114372	0.0267657	97
comp100783_c0_seq2	809.829	-0.152606	0.0396948	0.000120804	0.0273978	10124
comp100784_c2_seq15	160.359	0.645804	0.105528	9.37161e-10	3.61324e-06	1986
comp100784_c2_seq19	19.1798	1.66771	0.316438	1.36233e-07	0.000206348	240
comp100795_c0_seq15	7.59027	1.31198	0.347975	0.000163037	0.0327701	92
comp100951_c1_seq1	19.4111	1.24816	0.307215	4.84826e-05	0.0158168	229
comp101033_c0_seq2	5.6677	1.37355	0.379508	0.000295403	0.0462296	69
comp101052_c0_seq1	338.176	-0.449693	0.103934	1.51363e-05	0.00710635	4220
comp101060_c0_seq1	966.925	-0.394677	0.104654	0.000162423	0.0327501	11979
comp101079_c1_seq9	9.37291	-1.53352	0.366697	2.88962e-05	0.0112089	116
comp101261_c1_seq6	284.009	-0.551583	0.0640017	6.79753e-18	2.16216e-13	3564
comp101283_c0_seq2	293.406	-0.508004	0.129825	9.11637e-05	0.0236231	3650
comp101298_c0_seq14	24.5758	0.943182	0.206117	4.74028e-06	0.00303073	302
comp101331_c0_seq8	7.96511	-1.3175	0.340735	0.000110346	0.0261933	104
comp101403_c0_seq1	15.9699	-1.38724	0.326776	2.18359e-05	0.00934299	198
comp101416_c0_seq1	419.317	-0.648647	0.180291	0.000320951	0.0480981	5215
comp101481_c0_seq1	1715.82	-0.29977	0.0821652	0.0002639	0.0439403	21324
comp101570_c0_seq11	50.1112	-0.731698	0.190692	0.000124512	0.0278417	623
comp101586_c0_seq6	24.9668	0.731973	0.191586	0.000133128	0.0292155	308
comp101586_c0_seq8	28.1586	1.0261	0.274483	0.000185269	0.0357664	342
comp101700_c1_seq4	51.1461	-0.646183	0.162732	7.16173e-05	0.0207091	641
comp101766_c0_seq1	160.212	-0.291528	0.0807938	0.000308218	0.046802	2006
comp101801_c0_seq7	59.7897	0.921356	0.202792	5.53668e-06	0.00340311	722
comp101837_c0_seq1	621.051	-0.323823	0.0829895	9.54102e-05	0.0242686	7748
comp101850_c2_seq26	5.43445	1.60199	0.382944	2.87254e-05	0.0111767	67
comp101909_c2_seq3	133.014	-0.603057	0.121022	6.25971e-07	0.000637149	1671
comp101911_c0_seq1	474.25	-0.390355	0.0724034	6.9916e-08	0.00013267	5910
comp101940_c1_seq1	525.465	-0.265353	0.0608712	1.30508e-05	0.00651402	6536
comp101944_c0_seq1	337.174	-0.677899	0.140425	1.3826e-06	0.00114832	4270
comp101946_c1_seq1	45.8744	0.786367	0.157714	6.16312e-07	0.000632376	568
comp101996_c2_seq1	995.408	0.410168	0.0959316	1.90601e-05	0.00841836	12181
comp102006_c0_seq1	130.042	-1.09886	0.256903	1.89142e-05	0.00839856	1602
comp102069_c0_seq1	132.231	0.918815	0.254069	0.000298732	0.04646	1599
comp102128_c0_seq1	3823.22	0.108592	0.0260774	3.12434e-05	0.0119374	47308
comp102277_c0_seq1	766.233	-0.323581	0.0867971	0.000192996	0.036508	9544
comp102307_c0_seq1	1612.02	-0.172611	0.0420464	4.03876e-05	0.0138507	20014
comp102311_c0_seq1	1190.14	-0.326328	0.0814848	6.20756e-05	0.0188496	14782
comp102358_c0_seq8	104.301	-0.536606	0.104197	2.60575e-07	0.000329918	1312
comp102395_c1_seq119	36.1108	0.678076	0.184057	0.000229545	0.0407897	447
comp102398_c1_seq3	15.0987	-1.18832	0.284347	2.92627e-05	0.0113166	191
comp102399_c0_seq1	141.065	-0.650154	0.130145	5.86505e-07	0.000607915	1780
comp102454_c2_seq1	75.8952	-0.563363	0.114002	7.74392e-07	0.000735279	946
comp102526_c0_seq2	70.9353	-1.02441	0.185782	3.50669e-08	7.24279e-05	897
comp102667_c0_seq2	156.95	-0.769671	0.149073	2.42963e-07	0.00031754	1962
comp102673_c0_seq3	358.284	-0.61167	0.155571	8.43173e-05	0.0226523	4412
comp102710_c0_seq17	3.35868	1.74158	0.44742	9.92193e-05	0.0248013	41
comp102733_c0_seq1	15.9739	0.936801	0.246516	0.000144605	0.0308478	198
comp102851_c0_seq2	52.3114	-0.67023	0.154837	1.50055e-05	0.00707669	652
comp102864_c0_seq2	192.665	-0.314384	0.0810376	0.000104676	0.0254283	2399
comp102870_c0_seq1	458.092	-0.236122	0.0559634	2.45144e-05	0.00998477	5699
comp102924_c0_seq1	42.1752	-0.949651	0.163793	6.71557e-09	1.9419e-05	537
comp102948_c0_seq1	1240.16	0.412106	0.0639503	1.16251e-10	6.16284e-07	15320
comp102962_c0_seq2	52.3444	0.529356	0.130685	5.10785e-05	0.0165364	644
comp102970_c0_seq1	18.4492	-1.06869	0.233889	4.89589e-06	0.00308373	230
comp102982_c0_seq2	74.3691	-0.573353	0.153403	0.000185815	0.0357664	934
comp103053_c1_seq4	27.2909	0.962214	0.19351	6.61162e-07	0.000660051	338
comp103075_c0_seq17	4.92493	1.82435	0.435609	2.81364e-05	0.0109811	58
comp103079_c0_seq3	124.112	-0.702327	0.170455	3.78346e-05	0.0132977	1550
comp103173_c0_seq1	582.663	0.203571	0.0470637	1.52228e-05	0.0071207	7196
comp103239_c1_seq4	240.21	-0.443727	0.0839158	1.23821e-07	0.000196925	3000
comp103315_c2_seq1	78.4948	-0.563654	0.143885	8.95076e-05	0.0232888	972
comp103329_c0_seq1	403.936	-0.326276	0.0841655	0.000105928	0.0254772	5013
comp103356_c0_seq3	327.639	-0.519467	0.0922033	1.7615e-08	4.15036e-05	4124
comp103368_c0_seq1	16.099	-1.37403	0.334343	3.963e-05	0.0137765	197
comp103408_c0_seq31	108.433	-0.581717	0.161752	0.000322709	0.0482479	1376
comp103488_c0_seq2	160.05	0.385862	0.0973276	7.35278e-05	0.0209755	1995
comp103526_c0_seq1	546.765	0.451871	0.109344	3.58727e-05	0.0129664	6699
comp103526_c1_seq7	653.693	0.309759	0.0738286	2.721e-05	0.0106851	8108
comp103573_c0_seq12	2.24039	1.82392	0.489916	0.000196939	0.0368149	28
comp103666_c0_seq1	38.3117	0.891468	0.174537	3.26238e-07	0.000399115	471
comp103695_c0_seq1	571.073	-0.425416	0.113506	0.000178272	0.0348104	7083
comp103701_c0_seq13	75.1463	-0.69652	0.156339	8.38133e-06	0.00478194	935
comp103885_c1_seq1	4.27354	1.55427	0.411828	0.000160607	0.032695	50
comp103901_c0_seq1	336.3	-0.428835	0.110861	0.000109634	0.0260729	4180
comp103931_c0_seq16	18.8598	-0.979219	0.237711	3.79921e-05	0.0133163	235
comp103947_c1_seq3	8.27001	-2.17837	0.365789	2.59653e-09	8.47081e-06	107
comp103980_c0_seq1	27.0583	0.804752	0.207316	0.000103703	0.0253736	337
comp103980_c0_seq2	62.2503	0.559015	0.128413	1.34126e-05	0.00661438	759
comp104021_c1_seq5	31.1716	-1.0868	0.217264	5.66842e-07	0.000601003	390
comp104081_c0_seq1	104.219	1.10097	0.301786	0.00026409	0.0439403	1275
comp104120_c0_seq1	983.348	-0.199753	0.0550206	0.00028286	0.0454405	12207
comp104142_c2_seq6	449.395	-1.31677	0.186337	1.58777e-12	1.18833e-08	5597
comp104184_c3_seq5	25.6568	0.677038	0.185909	0.00027077	0.044338	315
comp104238_c0_seq1	24.4311	-1.35585	0.273679	7.26468e-07	0.000710999	305
comp104323_c0_seq25	19.2906	-1.1087	0.263623	2.60359e-05	0.0103843	242
comp104462_c0_seq2	6.45563	-1.35289	0.348305	0.000102663	0.0252163	82
comp104629_c0_seq3	1.76305	-1.8546	0.502755	0.000225256	0.0403581	22
comp104696_c1_seq1	9.06614	1.59505	0.326632	1.04311e-06	0.000941251	113
comp104718_c0_seq1	168.417	0.372494	0.098147	0.000147485	0.0310448	2078
comp104841_c0_seq2	5.70923	-1.70005	0.419593	5.08569e-05	0.0165067	74
comp105162_c0_seq1	56.4208	0.742834	0.139239	9.55588e-08	0.000165639	699
comp105279_c0_seq9	11.4623	-1.56897	0.364058	1.63488e-05	0.00748233	140
comp105375_c1_seq9	180.02	-0.278169	0.0773687	0.000323934	0.0483174	2248
comp105398_c0_seq12	68.9136	-0.638716	0.147063	1.40451e-05	0.0067902	873
comp105409_c0_seq1	389.462	-0.261785	0.072708	0.000317606	0.0479355	4847
comp105419_c0_seq21	2.36126	-1.8857	0.495178	0.000140023	0.0302916	29
comp105447_c0_seq1	277.813	-0.411681	0.0726802	1.47642e-08	3.68329e-05	3464
comp105479_c0_seq1	538.141	-0.554694	0.150205	0.00022171	0.0398426	6736
comp105497_c0_seq1	636.867	-0.206517	0.0442859	3.11214e-06	0.0022073	7918
comp105507_c0_seq2	3720.95	-0.250641	0.0676202	0.000210067	0.0381817	46387
comp105564_c1_seq7	13.2063	-1.49425	0.388398	0.000119474	0.027338	161
comp105605_c0_seq1	152.819	-0.366612	0.0994566	0.000227672	0.0406272	1921
comp105640_c0_seq27	15.8102	1.32383	0.256973	2.5822e-07	0.000329918	189
comp105774_c0_seq4	45.2716	0.583868	0.152143	0.000124233	0.0278282	555
comp105800_c0_seq1	679.534	-0.674055	0.16757	5.75751e-05	0.0179985	8394
comp105842_c1_seq2	665.598	-0.247639	0.0491625	4.7253e-07	0.000532044	8319
comp105897_c0_seq1	1160.96	-0.745074	0.175773	2.24668e-05	0.00950872	14333
comp105916_c0_seq1	109.074	-0.576687	0.118796	1.20727e-06	0.00105208	1382
comp105960_c0_seq1	741.248	-0.533853	0.110088	1.23873e-06	0.00106567	9283
comp105990_c0_seq1	4.69417	-1.66482	0.432271	0.000117479	0.0271765	60
comp105998_c0_seq1	1204.2	-0.66757	0.17927	0.000196227	0.0368149	15418
comp106010_c0_seq1	451.586	-0.547605	0.11415	1.60866e-06	0.00128726	5715
comp106043_c1_seq4	92.3645	-0.500472	0.137782	0.00028085	0.0452946	1169
comp106067_c0_seq1	80.7559	0.760852	0.120616	2.82542e-10	1.33142e-06	1002
comp106096_c0_seq17	43.2582	-1.42649	0.257129	2.89368e-08	6.34774e-05	541
comp106192_c1_seq2	552.342	0.471832	0.106016	8.56346e-06	0.00480972	6859
comp106237_c0_seq1	1554.11	-0.553426	0.099514	2.67786e-08	5.97736e-05	19647
comp106301_c0_seq3	197.618	-0.761497	0.149802	3.70833e-07	0.000436869	2472
comp106302_c0_seq1	209.256	-0.441241	0.112455	8.71998e-05	0.0230223	2617
comp106388_c0_seq1	18.6422	0.842998	0.233019	0.000297215	0.0464266	230
comp106408_c0_seq4	375.539	-0.314799	0.0532372	3.35642e-09	1.01677e-05	4699
comp106418_c0_seq7	183.641	-1.1463	0.246372	3.27616e-06	0.00229029	2305
comp106473_c0_seq1	6516.85	-0.197931	0.0509998	0.000104022	0.0254029	81560
comp106501_c2_seq2	273.493	-0.509899	0.101704	5.34291e-07	0.000571252	3407
comp106553_c0_seq1	1081.66	0.311835	0.0795313	8.82152e-05	0.0231897	13392
comp106582_c0_seq1	560.077	-0.228003	0.053429	1.97765e-05	0.00861714	6968
comp106595_c0_seq2	24.8769	0.877357	0.197287	8.70367e-06	0.00483574	306
comp106607_c0_seq1	1.21332	-1.85754	0.505333	0.000237048	0.0411842	16
comp106687_c0_seq10	3.71029	-1.8141	0.480071	0.000157576	0.0321676	46
comp106687_c0_seq2	5.60096	-1.56229	0.430771	0.00028704	0.0456163	73
comp106732_c2_seq7	10.4498	-1.22261	0.307604	7.04954e-05	0.0205482	133
comp106735_c2_seq2	51.261	0.856474	0.142808	2.00509e-09	7.2889e-06	623
comp106746_c0_seq18	18.5102	1.11815	0.241859	3.78004e-06	0.00253167	229
comp106752_c1_seq6	262.712	-0.338351	0.0778787	1.3954e-05	0.0067902	3288
comp106839_c0_seq2	23.8241	-0.735054	0.200167	0.000240467	0.0415694	298
comp106854_c0_seq1	93.2375	0.50715	0.114376	9.24778e-06	0.00508181	1158
comp106860_c0_seq12	30.0818	0.834465	0.17949	3.33384e-06	0.00231246	367
comp106912_c0_seq1	407.965	0.657937	0.141924	3.55484e-06	0.00241866	5027
comp106984_c0_seq1	1749.56	0.184972	0.0371329	6.31405e-07	0.000637579	21604
comp106997_c2_seq1	205.801	0.370503	0.0965065	0.000123459	0.0277037	2555
comp106997_c6_seq1	193.539	0.552243	0.11108	6.64036e-07	0.000660051	2390
comp107121_c0_seq1	8.1516	1.16209	0.319807	0.000279356	0.0452008	97
comp107232_c0_seq1	405.234	-0.435282	0.109523	7.05762e-05	0.0205482	5027
comp107236_c0_seq1	250.03	-0.293897	0.0646857	5.53382e-06	0.00340311	3118
comp107270_c0_seq3	8.31572	-1.58823	0.4277	0.000204481	0.0378148	101
comp107270_c0_seq5	41.5146	-0.686967	0.190343	0.000307271	0.046802	525
comp107322_c0_seq1	26.0505	-1.04511	0.270567	0.000112154	0.0265235	323
comp107352_c0_seq3	25.4575	0.878807	0.238742	0.000232329	0.0409694	310
comp107435_c0_seq1	329.199	-0.743216	0.158778	2.85688e-06	0.00205359	4099
comp107444_c1_seq2	73.8645	0.976808	0.268731	0.000278096	0.0451887	906
comp107455_c1_seq17	44.1413	-0.769617	0.158729	1.24322e-06	0.00106567	556
comp107571_c0_seq2	12.1806	1.17275	0.291345	5.69022e-05	0.017876	143
comp107726_c0_seq6	6.72385	1.59204	0.399967	6.87879e-05	0.0202593	80
comp107816_c1_seq1	381.953	-0.368714	0.0983728	0.000178161	0.0348104	4758
comp107943_c0_seq5	343.921	-1.05907	0.247621	1.89448e-05	0.00839856	4228
comp107949_c0_seq1	515.335	-0.472225	0.108083	1.24765e-05	0.00637513	6396
comp107979_c0_seq3	18.3572	-1.0637	0.258604	3.90166e-05	0.0136004	227
comp107989_c0_seq1	489.679	-0.203027	0.0560899	0.000294979	0.0462201	6094
comp108008_c0_seq4	453.268	-0.233912	0.0635283	0.000231402	0.0408913	5619
comp108012_c0_seq1	745.786	-0.337481	0.0902784	0.000185326	0.0357664	9247
comp108032_c0_seq2	28.5707	-0.804273	0.197317	4.58078e-05	0.00977233	367
comp108080_c0_seq1	113.069	-0.445876	0.109073	4.35394e-05	0.0146939	1414
comp108152_c0_seq1	91.3258	-0.453978	0.126145	0.000319635	0.0480707	1138
comp108170_c1_seq1	49.2646	-0.778555	0.171503	5.6364e-06	0.00344775	623
comp108170_c1_seq2	16.1163	-1.07907	0.284149	0.000146126	0.0309763	208
comp108179_c0_seq1	270.937	-0.280307	0.0619074	5.95879e-06	0.00359312	3388
comp108186_c0_seq1	52.4407	0.637223	0.140006	5.32869e-06	0.00332343	644
comp108233_c0_seq1	69.7637	-1.04113	0.145844	9.42654e-13	8.23387e-09	885
comp108261_c0_seq1	35.8954	1.51369	0.286876	1.317e-07	0.000204348	438
comp108304_c0_seq1	196.076	0.327776	0.0777799	2.50721e-05	0.0101591	2428
comp108329_c0_seq4	100.052	-0.405106	0.106715	0.000146966	0.0310386	1251
comp108481_c0_seq2	159.115	0.360749	0.0822421	1.15231e-05	0.00605832	1968
comp108543_c1_seq23	4.08481	1.61305	0.424375	0.00014411	0.0308478	49
comp108551_c0_seq124	4.19614	1.82948	0.421187	1.40153e-05	0.0067902	52
comp108556_c0_seq1	215.427	-0.436981	0.102363	1.96388e-05	0.00861616	2677
comp108604_c0_seq20	36.5124	-1.02676	0.271038	0.000151705	0.0314872	454
comp108608_c0_seq6	75.0104	-1.17124	0.213869	4.33976e-08	8.62744e-05	934
comp108608_c0_seq9	9.75621	-1.54401	0.349505	9.97595e-06	0.00533302	121
comp108639_c1_seq42	147.479	0.960628	0.220311	1.29862e-05	0.00651402	1822
comp108688_c0_seq1	341.295	-0.344426	0.0696299	7.55476e-07	0.000728188	4246
comp108710_c2_seq1	13.436	1.80895	0.328129	3.5294e-08	7.24279e-05	162
comp108716_c0_seq23	21.8673	0.795796	0.218507	0.000270555	0.044338	270
comp108747_c0_seq1	62.4269	-0.635317	0.130476	1.12035e-06	0.000996811	785
comp108775_c0_seq2	176.099	-0.732488	0.0990017	1.37485e-13	1.59022e-09	2215
comp108951_c0_seq1	51.9001	-1.39626	0.383136	0.000268125	0.0441892	621
comp108975_c0_seq1	310.075	-0.237562	0.0610652	0.000100123	0.0248806	3882
comp109360_c0_seq1	5.68858	-1.46765	0.381436	0.000119238	0.027338	72
comp109503_c0_seq3	942.64	-0.148413	0.0370273	6.11814e-05	0.0186672	11733
comp109555_c0_seq1	415.523	-0.209624	0.0528313	7.25377e-05	0.0207863	5162
comp109615_c0_seq2	37.3361	0.830636	0.160886	2.43184e-07	0.00031754	457
comp109658_c0_seq6	67.2893	0.475853	0.132343	0.000323621	0.0483174	839
comp109732_c1_seq2	36.5435	-0.673339	0.182543	0.000225446	0.0403581	455
comp109775_c0_seq3	286.902	-0.719905	0.168219	1.87256e-05	0.00839856	3641
comp109860_c0_seq13	85.8673	-0.720655	0.16688	1.57169e-05	0.00727162	1086
comp109892_c1_seq1	96.8503	0.395955	0.109095	0.000284022	0.0455123	1195
comp109909_c1_seq1	30.4153	0.813714	0.172332	2.33794e-06	0.00170954	373
comp109964_c0_seq13	6.50946	1.31403	0.352187	0.000190676	0.0362091	79
comp109986_c0_seq7	23.6206	0.880004	0.21763	5.26421e-05	0.0168738	285
comp110091_c0_seq1	4.4973	-1.99443	0.482818	3.61491e-05	0.0129802	55
comp110108_c1_seq18	14.801	1.14427	0.303333	0.000161727	0.0327501	184
comp110232_c0_seq2	1623.36	0.15762	0.041693	0.000156523	0.0321329	20145
comp110242_c1_seq1	2741.86	0.196723	0.0409499	1.55529e-06	0.0012604	33978
comp110263_c1_seq2	89.413	0.57322	0.143471	6.45943e-05	0.0195213	1106
comp110286_c0_seq1	453.951	0.360878	0.0980598	0.000233067	0.0410146	5637
comp110365_c0_seq1	135.13	-1.20017	0.169624	1.48937e-12	1.18435e-08	1699
comp110392_c0_seq2	134.255	-0.54586	0.138528	8.13366e-05	0.0222073	1673
comp110409_c0_seq4	42.6303	0.71926	0.194001	0.000209309	0.0381531	532
comp110447_c0_seq11	4.73125	1.66052	0.399004	3.15939e-05	0.0119993	58
comp110490_c0_seq7	22.0905	0.977361	0.223921	1.27267e-05	0.00645117	270
comp110491_c0_seq1	21.1231	0.992309	0.248879	6.68815e-05	0.0198739	264
comp1120611_c0_seq1	1.13219	1.81033	0.504576	0.000333461	0.0493911	13
comp122026_c0_seq1	16.0728	-2.31712	0.311526	1.02247e-13	1.3009e-09	201
comp12336_c0_seq1	5.183	1.52284	0.417264	0.000262658	0.0439403	61
comp12382_c0_seq1	1.87652	1.83627	0.494901	0.000206947	0.0378854	22
comp1370_c0_seq1	1.60007	-1.91418	0.505203	0.000151292	0.031453	20
comp144979_c0_seq1	8.13515	-1.63309	0.344636	2.15216e-06	0.00162026	103
comp15111_c0_seq1	2.04489	-2.03461	0.499308	4.6042e-05	0.0152156	27
comp1678_c0_seq1	1.62003	1.87043	0.50303	0.000200544	0.037249	19
comp169470_c0_seq1	11.3458	-1.4338	0.396687	0.000300993	0.0465888	139
comp17453_c0_seq1	1.8303	2.02323	0.501463	5.46846e-05	0.0172646	23
comp17527_c0_seq1	4.51368	1.54499	0.40206	0.000121691	0.0275009	54
comp178282_c0_seq1	11.7182	3.2815	0.497273	4.13925e-11	2.50783e-07	133
comp18105_c0_seq1	1.94287	1.91478	0.492317	0.00010052	0.0248821	23
comp182279_c0_seq1	6.11888	1.33914	0.356498	0.000172389	0.0341111	73
comp183620_c0_seq1	4.96757	1.63355	0.393235	3.26517e-05	0.0121472	60
comp199310_c0_seq1	5.78822	1.67236	0.374027	7.7768e-06	0.00451807	70
comp204719_c0_seq1	4.7122	2.344	0.505403	3.51996e-06	0.00240781	55
comp211243_c0_seq1	9.50488	2.53417	0.505415	5.33023e-07	0.000571252	108
comp22325_c0_seq1	2.30468	-1.74637	0.483473	0.000303689	0.0467036	29
comp22472_c0_seq1	3.23669	-1.68706	0.450191	0.000178659	0.0348104	41
comp23028_c1_seq1	1.2062	1.90207	0.505291	0.000167016	0.0332883	14
comp232_c0_seq1	1.68828	1.91857	0.501824	0.000131738	0.0290995	19
comp24125_c0_seq1	3.73768	-1.70266	0.446117	0.000135292	0.0294751	47
comp24373_c0_seq1	3.72952	-1.71115	0.444571	0.000118606	0.0273377	47
comp24651_c0_seq1	2.85883	1.97339	0.467325	2.41357e-05	0.00990592	34
comp251062_c0_seq1	3.57433	2.37829	0.505133	2.49852e-06	0.00181652	40
comp258946_c0_seq1	15.7535	0.998107	0.248672	5.9762e-05	0.0183663	196
comp259647_c0_seq1	11.1744	-1.35896	0.374951	0.000289665	0.0458391	142
comp260690_c0_seq1	2.86813	2.13574	0.505129	2.35665e-05	0.00983086	34
comp263535_c0_seq1	11.4347	1.11234	0.273914	4.88822e-05	0.0159063	138
comp26426_c0_seq1	2.00882	2.095	0.505395	3.39413e-05	0.0124093	24
comp26608_c0_seq1	4.14966	1.46786	0.407488	0.000315512	0.047676	51
comp26658_c0_seq1	1.97856	-1.91748	0.502885	0.000137313	0.0298642	25
comp268142_c0_seq1	1.86	1.82579	0.496028	0.000232488	0.0409694	22
comp270574_c0_seq1	4.12598	2.32274	0.505415	4.31277e-06	0.00277133	48
comp27296_c0_seq1	2.02275	1.94919	0.49182	7.39477e-05	0.0210481	24
comp27555_c0_seq1	2.89395	-1.97358	0.483147	4.41057e-05	0.0147675	36
comp276295_c0_seq1	2.71414	1.74418	0.463512	0.000167917	0.0333819	32
comp2796_c0_seq1	2.93974	-1.84	0.47477	0.000106375	0.0255364	37
comp28905_c0_seq2	4.20828	1.55263	0.414482	0.000179712	0.0349619	51
comp29339_c0_seq1	5.52395	1.58201	0.422822	0.000182893	0.0354908	64
comp29500_c0_seq1	1.45103	2.00927	0.505405	7.02148e-05	0.0205369	16
comp2964_c0_seq1	1.46071	1.81757	0.503698	0.00030803	0.046802	18
comp297231_c0_seq1	2.83395	2.47449	0.502969	8.66447e-07	0.000798839	33
comp30046_c0_seq1	2.99547	-1.92505	0.489638	8.43907e-05	0.0226523	37
comp30215_c0_seq1	3.48204	2.04317	0.458058	8.17686e-06	0.0047075	42
comp303051_c0_seq1	1.73521	2.08068	0.505412	3.84171e-05	0.0134282	21
comp306878_c0_seq1	1.62654	-1.96063	0.505399	0.000104725	0.0254283	20
comp31437_c0_seq1	8.41729	-1.94463	0.505374	0.000119133	0.027338	97
comp31541_c0_seq1	6.95208	2.32013	0.504474	4.24316e-06	0.00275442	82
comp316589_c0_seq1	3.86946	1.79482	0.43173	3.22082e-05	0.0120882	46
comp321084_c0_seq1	4.11509	2.09058	0.503769	3.32665e-05	0.0121976	46
comp321954_c0_seq1	7.38062	1.24314	0.342655	0.000285676	0.0455477	91
comp322280_c0_seq1	1.89861	-1.81184	0.493031	0.000237939	0.0412445	25
comp32298_c0_seq1	7.43871	1.43803	0.352019	4.40602e-05	0.0147675	88
comp32707_c0_seq1	13.8065	0.997938	0.265044	0.000166431	0.0332883	170
comp332476_c0_seq1	2.46978	2.12692	0.505311	2.56358e-05	0.0102569	29
comp332898_c0_seq1	2.25299	-2.3183	0.503302	4.10158e-06	0.00267616	31
comp33850_c0_seq1	2.68064	-1.76859	0.473624	0.000188331	0.0360327	34
comp339539_c0_seq1	4.48687	1.6909	0.409648	3.66423e-05	0.0130226	55
comp3399_c0_seq2	3.75814	1.65787	0.426418	0.000101115	0.0249238	46
comp34298_c0_seq1	14.9552	-2.3096	0.505407	4.88239e-06	0.00308373	172
comp350433_c0_seq1	3.33712	1.68345	0.460652	0.000257699	0.0435425	42
comp35225_c0_seq1	11.7459	3.13059	0.500465	3.96602e-10	1.68202e-06	138
comp36400_c0_seq1	24.0288	1.08766	0.207253	1.53761e-07	0.000224866	290
comp366865_c0_seq1	3.66023	1.75094	0.432531	5.16271e-05	0.0166716	45
comp369826_c0_seq1	4.81335	1.62988	0.415855	8.87851e-05	0.0232412	58
comp371687_c0_seq1	2.37827	2.00599	0.504325	6.96241e-05	0.0204111	29
comp37254_c0_seq1	1.50347	1.83759	0.503399	0.000261862	0.0439163	18
comp372613_c0_seq1	1.69578	1.95474	0.50485	0.000107982	0.0258247	20
comp3774_c0_seq1	4.03158	-1.50105	0.411142	0.000261288	0.0439157	52
comp377822_c0_seq1	3.06847	-1.85099	0.474729	9.65711e-05	0.0243306	38
comp3787_c0_seq1	1.57527	1.99809	0.505282	7.67264e-05	0.0214551	20
comp378798_c0_seq1	3.7601	1.67132	0.44946	0.000200413	0.037249	43
comp38036_c1_seq1	3.14326	1.9665	0.455297	1.56621e-05	0.00727162	38
comp38055_c0_seq1	1.40829	-1.9763	0.505315	9.19042e-05	0.0237184	18
comp386486_c0_seq1	1.28663	-1.93492	0.505385	0.000128869	0.0286648	17
comp38651_c0_seq1	5.59697	1.47579	0.382292	0.000113213	0.0266748	65
comp38723_c0_seq1	1.9539	-1.81072	0.493682	0.000244669	0.0420105	25
comp39158_c0_seq1	5.13634	-1.79879	0.404636	8.77083e-06	0.00485187	64
comp39331_c0_seq1	2.30953	-1.94495	0.493441	8.09383e-05	0.0221938	30
comp395242_c0_seq1	2.35574	1.80578	0.500119	0.00030537	0.0467601	29
comp401931_c0_seq1	2.11296	-1.90874	0.490614	0.000100035	0.0248806	27
comp40317_c0_seq1	3.00997	-1.91719	0.491308	9.53157e-05	0.0242686	37
comp40513_c0_seq1	4.28203	1.67056	0.438303	0.000138162	0.0299976	53
comp40592_c0_seq1	2.1447	-1.79182	0.495311	0.000297391	0.0464266	26
comp40951_c0_seq1	3.38924	2.47947	0.478681	2.22122e-07	0.00030065	38
comp413264_c0_seq1	4.30736	-1.83082	0.443093	3.59753e-05	0.0129666	53
comp418117_c0_seq1	1.12672	1.81132	0.504599	0.000331152	0.0491635	13
comp41913_c0_seq1	6.04236	1.43855	0.379582	0.000150748	0.0313911	74
comp419234_c0_seq1	3.93393	1.57383	0.428945	0.000243427	0.0418569	48
comp41992_c0_seq1	4.45318	-2.18411	0.458887	1.93997e-06	0.00149751	56
comp420864_c0_seq1	1.29743	1.84941	0.504538	0.000246807	0.0422634	15
comp42188_c0_seq1	11.0823	1.24876	0.316405	7.92274e-05	0.0218188	135
comp440958_c0_seq1	3.43164	1.65773	0.436177	0.000144359	0.0308478	42
comp450016_c0_seq1	1.37825	-1.84581	0.50505	0.000257469	0.0435425	17
comp452321_c0_seq1	2.38786	-1.92317	0.495667	0.00010447	0.0254283	30
comp462063_c0_seq1	2.5695	-2.11724	0.487991	1.43335e-05	0.0068818	35
comp462293_c0_seq1	3.41987	2.20833	0.460074	1.58706e-06	0.00127801	40
comp46820_c0_seq1	11.9775	1.36597	0.291061	2.69119e-06	0.00194548	147
comp46894_c0_seq1	18.362	1.02727	0.220992	3.34423e-06	0.00231246	227
comp47122_c0_seq1	8.83195	-1.45993	0.399953	0.000261982	0.0439163	110
comp47555_c0_seq1	6.83987	-1.48832	0.357703	3.17196e-05	0.0120112	85
comp476504_c0_seq1	2.96327	1.95938	0.493267	7.11979e-05	0.0206348	33
comp47735_c0_seq1	21.2865	0.766419	0.20513	0.000186777	0.0358474	265
comp478234_c0_seq1	1.34857	1.93817	0.505339	0.000125367	0.0279346	15
comp48108_c0_seq1	10.0109	2.70062	0.50501	8.91003e-08	0.00015745	117
comp481481_c0_seq1	1.64929	-1.87295	0.504756	0.000206762	0.0378854	20
comp483538_c0_seq1	2.97868	1.70597	0.459731	0.000206609	0.0378854	36
comp486383_c0_seq1	6.68198	1.55896	0.396217	8.33298e-05	0.0226073	84
comp486460_c0_seq1	3.68367	-1.75229	0.452854	0.000109086	0.0260397	45
comp4885_c0_seq1	2.70414	-1.90189	0.48265	8.13067e-05	0.0222073	35
comp490630_c0_seq1	1.88596	1.84186	0.497414	0.000213166	0.0386347	24
comp49193_c0_seq1	5.48013	1.47834	0.374258	7.81317e-05	0.0216116	66
comp49255_c1_seq1	7.466	-1.85329	0.50541	0.000245505	0.0420971	86
comp49412_c0_seq1	3.12044	1.83541	0.476502	0.000117231	0.0271686	40
comp496981_c0_seq1	1.45689	1.88629	0.504565	0.000185163	0.0357664	17
comp500388_c0_seq1	2.23047	-1.92409	0.490643	8.79759e-05	0.0231746	28
comp50147_c0_seq1	1.76749	-1.9164	0.504859	0.000147103	0.0310386	24
comp502830_c0_seq1	2.37948	1.87639	0.483955	0.000105666	0.0254622	27
comp50495_c0_seq1	3.16784	-1.91301	0.503544	0.000145231	0.0308481	39
comp506339_c0_seq1	2.08954	1.78826	0.485346	0.000229155	0.0407774	25
comp50687_c0_seq1	7.87588	-2.15705	0.409138	1.348e-07	0.000206348	103
comp51304_c0_seq1	3.83133	-1.60488	0.446496	0.000325147	0.0484416	51
comp522631_c0_seq1	3.50611	1.79509	0.474862	0.000156684	0.0321329	44
comp524298_c0_seq1	1.63985	-1.91184	0.505156	0.000153916	0.0318068	20
comp52522_c0_seq1	6.15468	1.41178	0.391192	0.000307462	0.046802	75
comp525408_c0_seq1	2.54349	2.2498	0.505263	8.47829e-06	0.00479427	30
comp52869_c1_seq1	1.26926	-1.86126	0.505328	0.000230261	0.0408599	16
comp53246_c0_seq1	1.85555	-1.8425	0.503778	0.000254819	0.0432859	23
comp53559_c0_seq1	3.54463	1.78402	0.446782	6.52332e-05	0.0195979	42
comp535913_c0_seq1	2.90819	-1.92389	0.505406	0.000140879	0.0303802	35
comp53647_c0_seq1	15.2068	-1.8582	0.491209	0.000155002	0.0319257	178
comp537797_c0_seq1	1.92282	2.31778	0.503014	4.06997e-06	0.00266923	22
comp53829_c0_seq1	5.10623	1.43028	0.384282	0.00019768	0.0368787	60
comp53994_c0_seq1	5.62576	1.51082	0.411038	0.000237267	0.0411842	64
comp540439_c0_seq1	1.8802	1.89415	0.493299	0.000123151	0.0276833	23
comp54060_c0_seq1	4.38964	-1.98781	0.453464	1.16726e-05	0.00611165	54
comp545516_c0_seq1	1.27966	1.94883	0.505352	0.000115072	0.0267657	16
comp54615_c0_seq1	1.18312	1.81795	0.504209	0.000311489	0.0472126	15
comp54643_c0_seq1	5.28812	1.4505	0.380934	0.00014023	0.0302916	65
comp547411_c0_seq1	1.88435	-1.97756	0.50529	9.08834e-05	0.0235985	23
comp54908_c0_seq1	7.07007	-1.41799	0.36188	8.91419e-05	0.0232412	90
comp55121_c0_seq1	5.57048	-1.36994	0.378134	0.000291309	0.0458579	71
comp551373_c0_seq1	2.28526	1.92164	0.497439	0.000111976	0.0265235	25
comp55645_c0_seq1	5.33827	-1.45098	0.38337	0.000153828	0.0318068	67
comp56454_c0_seq1	17.8439	1.06728	0.277207	0.000118065	0.0272626	216
comp56600_c0_seq1	3.11465	1.64781	0.447188	0.000228856	0.0407774	38
comp56860_c0_seq1	4.71256	1.48939	0.410755	0.000287873	0.0456691	56
comp56923_c0_seq1	2.42633	-1.8254	0.501057	0.000269378	0.044338	30
comp569263_c0_seq1	1.5143	1.86772	0.503158	0.000205625	0.0378578	19
comp57018_c0_seq1	4.75852	1.72354	0.472053	0.000261065	0.0439157	57
comp57029_c0_seq1	2.71991	2.1439	0.492186	1.32534e-05	0.0065613	32
comp571521_c0_seq1	1.78242	-2.08216	0.505125	3.7549e-05	0.0132706	22
comp57210_c0_seq1	5.14421	1.53862	0.394755	9.71308e-05	0.0243932	61
comp57473_c0_seq1	6.40589	1.77241	0.490797	0.000304669	0.0467595	84
comp576785_c0_seq1	3.68066	2.20162	0.474338	3.45957e-06	0.00237929	47
comp577092_c0_seq1	4.74109	1.44751	0.387622	0.000188201	0.0360327	57
comp57861_c0_seq1	1.75885	-1.81908	0.503173	0.000300104	0.0465077	22
comp58125_c0_seq1	2.17418	1.82336	0.48338	0.000161881	0.0327501	26
comp58133_c0_seq1	2.84338	-2.12147	0.4895	1.46461e-05	0.00697921	36
comp58137_c0_seq1	4.54723	-1.60744	0.420131	0.000130223	0.0288649	57
comp582_c0_seq1	5.2621	1.66304	0.408292	4.6378e-05	0.0152474	63
comp58368_c0_seq1	3.31026	1.73724	0.445881	9.77163e-05	0.0244737	41
comp58406_c0_seq1	2.80449	-2.01133	0.504584	6.71669e-05	0.0198739	33
comp58468_c0_seq1	8.69354	-1.37366	0.368666	0.000194519	0.036611	108
comp58581_c0_seq1	5.15809	-1.66948	0.437113	0.00013382	0.0293049	63
comp58890_c0_seq1	5.03197	1.49438	0.402617	0.000205904	0.0378578	60
comp589181_c0_seq1	1.50802	1.915	0.504972	0.000149262	0.0312865	16
comp59303_c0_seq1	4.33324	1.64077	0.409574	6.17442e-05	0.0187939	53
comp593145_c0_seq1	1.20722	-1.85881	0.505342	0.000234774	0.0410878	16
comp59734_c0_seq1	6.8832	1.46506	0.356684	4.00068e-05	0.013831	85
comp600089_c0_seq1	1.74587	2.22775	0.504228	9.95529e-06	0.00533302	21
comp60048_c0_seq1	3.24326	1.8609	0.450541	3.6217e-05	0.0129802	40
comp605780_c0_seq1	1.29688	1.97683	0.505413	9.17905e-05	0.0237184	16
comp61857_c0_seq1	4.66725	1.42658	0.395323	0.000307793	0.046802	58
comp619387_c0_seq1	1.63053	1.90982	0.502459	0.00014414	0.0308478	20
comp62353_c0_seq1	7.16697	1.46787	0.337382	1.35671e-05	0.00666474	86
comp62451_c0_seq1	6.70125	1.4571	0.393069	0.000209733	0.0381756	80
comp625832_c0_seq1	2.71738	1.69961	0.467637	0.000278559	0.0451946	32
comp62595_c0_seq1	21.6522	-1.59232	0.429718	0.000210975	0.0382921	291
comp62737_c0_seq1	2.29767	-1.93548	0.493064	8.65786e-05	0.0229491	29
comp63568_c0_seq1	2.51309	1.87246	0.502288	0.000193111	0.036508	27
comp637065_c0_seq1	1.2859	-1.83104	0.505106	0.000288897	0.0457745	16
comp63942_c0_seq1	1.54004	1.87293	0.503018	0.000196575	0.0368149	19
comp63989_c0_seq1	3.14262	-1.90187	0.490982	0.000107239	0.0256953	38
comp64165_c0_seq2	6.14605	1.34581	0.372732	0.000305408	0.0467601	75
comp64452_c0_seq1	78.6143	0.830084	0.18998	1.2464e-05	0.00637513	958
comp64513_c0_seq1	3.38491	-1.79189	0.445254	5.71149e-05	0.0178986	44
comp64630_c0_seq1	2.6036	-1.88833	0.484217	9.62868e-05	0.0243071	33
comp64921_c0_seq2	1.50136	2.14051	0.504687	2.22262e-05	0.00945782	18
comp651354_c0_seq1	1.42506	-1.97266	0.505339	9.47543e-05	0.0242595	18
comp65193_c0_seq1	17.6802	-1.25415	0.24916	4.81553e-07	0.000537447	219
comp65229_c0_seq1	2.7706	1.9434	0.46769	3.24833e-05	0.01212	33
comp65714_c0_seq1	1.5284	1.84902	0.502829	0.000235772	0.0411842	18
comp65785_c0_seq1	10.504	1.02336	0.278729	0.000241097	0.0416218	127
comp65920_c0_seq1	104.313	-0.900329	0.194616	3.72491e-06	0.00252089	1297
comp66042_c0_seq1	12.9615	-1.90532	0.493636	0.000113499	0.0266927	150
comp66091_c0_seq1	96.0364	-0.454775	0.104042	1.2364e-05	0.00636883	1206
comp66094_c0_seq1	7.46783	-2.19931	0.490938	7.47067e-06	0.00436013	94
comp66660_c0_seq1	4.62747	-1.4667	0.397655	0.000225696	0.0403581	59
comp667049_c0_seq1	1.25166	1.84705	0.504747	0.000252836	0.0430641	14
comp67141_c0_seq1	9.65525	-1.3755	0.349762	8.4007e-05	0.0226523	120
comp67349_c0_seq1	19.6424	-0.961006	0.228088	2.51659e-05	0.0101648	244
comp679887_c0_seq1	1.76746	1.79531	0.495614	0.000291881	0.0458579	21
comp68096_c0_seq1	2.99566	-1.78013	0.458497	0.000103376	0.0253423	39
comp68257_c0_seq1	9.53166	-1.62443	0.422389	0.000120155	0.027338	115
comp68564_c0_seq1	5.86593	-1.40316	0.384665	0.000264542	0.0439403	74
comp68710_c0_seq1	4.31068	1.68697	0.430499	8.90545e-05	0.0232412	52
comp68897_c0_seq1	3.28599	-1.83	0.458395	6.54639e-05	0.0195979	41
comp690232_c0_seq1	1.35393	2.04044	0.505257	5.38114e-05	0.0171163	16
comp69073_c0_seq1	3.19802	1.66822	0.444243	0.00017321	0.0342204	38
comp69864_c0_seq1	11.8096	1.05081	0.290225	0.000293859	0.0461014	143
comp69880_c0_seq1	1.85262	1.81203	0.496711	0.000264227	0.0439403	22
comp69997_c0_seq1	3.86578	1.52722	0.421117	0.000287181	0.0456163	46
comp70025_c1_seq1	2.72021	-2.00326	0.475931	2.56349e-05	0.0102569	35
comp70030_c0_seq1	6.15256	-2.32527	0.436882	1.02398e-07	0.000171951	77
comp71275_c0_seq1	5.34078	1.7251	0.420149	4.02724e-05	0.0138485	62
comp71449_c0_seq1	3.09994	1.72375	0.457951	0.000167185	0.0332883	36
comp717024_c0_seq1	1.0979	1.81516	0.504684	0.00032238	0.0482479	13
comp717044_c0_seq1	1.35449	1.88931	0.504973	0.000182988	0.0354908	15
comp71768_c0_seq1	3.95594	-1.87433	0.478163	8.86014e-05	0.0232412	48
comp71904_c0_seq1	5.92629	-1.62882	0.395037	3.73613e-05	0.0132411	78
comp71987_c0_seq1	5.27354	1.48347	0.391983	0.000153994	0.0318068	62
comp72282_c0_seq1	17.633	0.917323	0.249961	0.000242677	0.0418378	218
comp72321_c0_seq1	8.47481	1.51529	0.377985	6.10131e-05	0.0186606	101
comp72485_c0_seq1	5.23819	-1.60297	0.433681	0.000218861	0.0393863	66
comp72939_c0_seq1	7.67916	1.32061	0.358611	0.000230898	0.0408913	94
comp73191_c0_seq1	7.08664	-1.67496	0.378361	9.56062e-06	0.00522067	88
comp73232_c0_seq1	737.787	-0.276937	0.0640559	1.53665e-05	0.0071616	9190
comp73311_c0_seq1	11.316	1.05395	0.275458	0.000130147	0.0288649	141
comp73550_c0_seq2	15.267	-1.02914	0.256129	5.86825e-05	0.0182105	194
comp73594_c1_seq1	9.42844	-1.24168	0.31033	6.3029e-05	0.0190936	117
comp73604_c0_seq1	7.52781	-1.24343	0.328985	0.000157088	0.0321329	95
comp736962_c0_seq1	1.61609	1.94039	0.504849	0.000121285	0.027458	19
comp73752_c0_seq1	48.0824	0.724302	0.148997	1.1669e-06	0.00102391	591
comp73791_c0_seq1	22.0062	-1.28113	0.225467	1.33048e-08	3.38559e-05	278
comp738233_c0_seq1	3.05843	1.92109	0.460822	3.06157e-05	0.0117328	38
comp739643_c0_seq1	1.14915	1.83122	0.504643	0.000284792	0.0455208	14
comp74033_c0_seq3	10.8442	1.08409	0.288353	0.000170179	0.0337789	134
comp741952_c0_seq1	1.29302	-1.89484	0.505394	0.000177371	0.0348104	17
comp74388_c0_seq1	14.7904	-0.976923	0.246614	7.45279e-05	0.0210848	184
comp74422_c0_seq1	4.36628	-2.92673	0.492701	2.8472e-09	9.05639e-06	54
comp74550_c1_seq3	1.22891	1.84334	0.50454	0.000258691	0.0436506	15
comp74644_c0_seq1	7.37736	-1.91001	0.499842	0.000132794	0.0292155	87
comp74645_c0_seq1	3.9575	1.94495	0.439888	9.80286e-06	0.00529501	48
comp74683_c0_seq2	11.8408	1.25508	0.278417	6.54683e-06	0.00389236	143
comp74707_c0_seq1	5.67451	1.5335	0.381889	5.93042e-05	0.0183495	69
comp75087_c0_seq1	3.06365	-1.66212	0.453929	0.000250625	0.0428021	41
comp75215_c0_seq2	5.26421	2.27461	0.408201	2.51416e-08	5.71216e-05	63
comp75729_c0_seq1	1.66011	-1.82017	0.503933	0.000303937	0.0467036	20
comp75791_c0_seq1	651.917	0.427986	0.0962289	8.68439e-06	0.00483574	7972
comp75796_c0_seq2	2.36286	2.22121	0.497797	8.11684e-06	0.00469419	26
comp76138_c0_seq6	3.1006	2.91667	0.489405	2.52808e-09	8.47081e-06	37
comp76199_c0_seq2	4.94542	-1.52399	0.401574	0.000147621	0.0310448	63
comp76406_c0_seq1	25.0217	0.723842	0.192004	0.000163296	0.0327705	307
comp76870_c0_seq1	76.5866	1.156	0.167876	5.73583e-12	4.05434e-08	929
comp77213_c0_seq1	8.24441	1.17145	0.31498	0.00019993	0.0372437	101
comp77389_c0_seq1	1838.37	-0.335504	0.0608484	3.51241e-08	7.24279e-05	22911
comp77523_c0_seq1	4191.37	-0.277821	0.0604393	4.29254e-06	0.00277133	52260
comp77531_c0_seq1	44.8253	-1.65557	0.36907	7.26443e-06	0.0042593	545
comp77597_c0_seq2	524.021	-0.8276	0.229546	0.000311703	0.0472126	6727
comp77710_c0_seq1	7.86467	-1.38967	0.356034	9.49273e-05	0.0242595	97
comp77961_c0_seq1	2.32187	-2.08005	0.500929	3.29013e-05	0.0121907	30
comp78030_c0_seq1	35.847	0.826025	0.190018	1.37961e-05	0.00675115	434
comp78069_c0_seq1	26.3968	0.793192	0.183177	1.48975e-05	0.00707253	322
comp78277_c0_seq1	14.3048	-1.10689	0.262785	2.52957e-05	0.0101849	182
comp78281_c0_seq1	3.27762	-1.88282	0.482791	9.62487e-05	0.0243071	44
comp78294_c0_seq1	16.0534	-1.37389	0.32414	2.24953e-05	0.00950872	197
comp78446_c1_seq1	21.0204	-0.903672	0.207309	1.30628e-05	0.00651402	264
comp78521_c0_seq5	9.19617	-1.39808	0.374622	0.000189973	0.0361655	114
comp78854_c0_seq1	4.50409	1.66915	0.407998	4.2939e-05	0.0145298	55
comp78906_c0_seq1	8.88568	-1.718	0.427249	5.79351e-05	0.0180225	108
comp79328_c0_seq1	5.31691	1.37745	0.378167	0.000270076	0.044338	66
comp79377_c0_seq1	11.1786	-1.80739	0.343999	1.48775e-07	0.000220104	143
comp79555_c0_seq1	6.01624	-1.76886	0.491364	0.000318351	0.0479748	72
comp795831_c0_seq1	1.35331	1.98812	0.505407	8.36497e-05	0.0226445	17
comp79712_c0_seq1	3.09714	-1.84577	0.495804	0.000197049	0.0368149	39
comp798820_c0_seq1	1.47964	1.98568	0.505406	8.53388e-05	0.0227988	16
comp79931_c2_seq1	20.3458	0.791472	0.205788	0.000120033	0.027338	252
comp80045_c0_seq1	256.187	0.875991	0.177202	7.67453e-07	0.000734169	3208
comp80094_c0_seq2	17.9284	-2.49162	0.505414	8.22919e-07	0.000775568	207
comp80099_c2_seq1	56.6758	0.593478	0.142975	3.31137e-05	0.0121907	694
comp80265_c0_seq1	6.89407	-1.97562	0.497308	7.10854e-05	0.0206348	85
comp80410_c0_seq1	42.894	-0.648399	0.178331	0.000276972	0.0450861	544
comp806274_c0_seq1	1.14915	1.83122	0.504643	0.000284792	0.0455208	14
comp80634_c0_seq1	12.5437	-1.47573	0.365609	5.42885e-05	0.0171822	155
comp80752_c1_seq5	95.3433	0.532294	0.10165	1.63622e-07	0.00023391	1177
comp80846_c0_seq1	9.22804	1.66925	0.384402	1.40893e-05	0.0067902	117
comp80908_c0_seq1	4.71294	1.55581	0.394935	8.16824e-05	0.022254	58
comp80973_c0_seq1	11.3825	1.64812	0.403681	4.45131e-05	0.0148202	142
comp80976_c0_seq1	168.083	0.509088	0.121432	2.76042e-05	0.0108066	2095
comp8111_c0_seq1	8.2771	1.28701	0.334096	0.000117049	0.0271686	101
comp81367_c0_seq1	9.79438	-2.58628	0.479942	7.09555e-08	0.00013267	122
comp81420_c0_seq1	13.3928	-1.48835	0.351529	2.2963e-05	0.00961064	178
comp81578_c0_seq1	29.6098	-1.72687	0.427399	5.33561e-05	0.017014	357
comp81657_c0_seq1	1364.35	-0.388667	0.0921279	2.45633e-05	0.00998477	16997
comp82087_c0_seq1	243.965	-0.445781	0.117314	0.000144756	0.0308478	3079
comp82166_c0_seq1	7.45523	-1.22005	0.335975	0.000281915	0.045346	95
comp82317_c0_seq1	5.62028	-1.689	0.450199	0.00017565	0.0346485	70
comp82381_c0_seq1	13.3371	-1.02535	0.272771	0.000170573	0.0338042	170
comp82524_c0_seq1	23.6012	0.87866	0.231573	0.000148051	0.0310838	279
comp82569_c0_seq1	2.21995	1.78797	0.486339	0.000236564	0.0411842	26
comp82717_c0_seq1	110.52	1.24947	0.302684	3.65962e-05	0.0130226	1398
comp82734_c0_seq2	10.2438	-1.34345	0.363287	0.000217271	0.0392112	125
comp83020_c0_seq1	7.8956	-1.27407	0.331648	0.000122218	0.0275711	101
comp83078_c0_seq4	4.04965	-1.8405	0.432796	2.11324e-05	0.00911428	51
comp83084_c0_seq1	1496.68	-0.186611	0.04622	5.40356e-05	0.0171448	18650
comp83153_c0_seq1	7.38988	1.20484	0.327531	0.000234575	0.0410878	90
comp83159_c0_seq1	13.6183	1.09762	0.268671	4.40068e-05	0.0147675	169
comp83162_c0_seq1	96.8324	-0.998416	0.2554	9.2596e-05	0.0238485	1183
comp8317_c0_seq1	3.59509	-1.78755	0.492436	0.000283396	0.0454691	43
comp83178_c0_seq1	9.94542	-1.5067	0.303767	7.04772e-07	0.000695113	127
comp83422_c0_seq1	887.066	-0.212298	0.0561654	0.000156911	0.0321329	11090
comp83628_c0_seq1	219.202	-0.357527	0.0752477	2.0208e-06	0.00154886	2751
comp83681_c1_seq1	200.016	-1.12624	0.215998	1.84693e-07	0.000258229	2555
comp83681_c2_seq1	70.8712	-0.947687	0.178364	1.07711e-07	0.000173472	887
comp83690_c0_seq1	75.0553	-1.1695	0.2534	3.9266e-06	0.00260888	969
comp83828_c0_seq1	132.893	-0.717299	0.173694	3.63271e-05	0.0129831	1675
comp83850_c0_seq4	8.67857	-1.26511	0.348687	0.000285407	0.0455477	108
comp83855_c0_seq1	30.4467	0.846952	0.220817	0.000125287	0.0279346	378
comp84337_c0_seq1	12.665	-1.49151	0.283344	1.40983e-07	0.00021103	163
comp84377_c0_seq1	13.4046	-2.51774	0.341239	1.60417e-13	1.70085e-09	168
comp84408_c0_seq1	192.118	-0.906404	0.184974	9.57511e-07	0.000876446	2415
comp84409_c0_seq2	3.98018	-1.54726	0.423315	0.000257076	0.0435425	50
comp84499_c1_seq1	4.8019	1.67843	0.424102	7.57072e-05	0.0213106	55
comp84547_c0_seq2	16.3473	-1.77795	0.331688	8.30813e-08	0.000151009	202
comp84651_c0_seq1	31.0151	0.771068	0.204066	0.000157764	0.0321676	373
comp84686_c0_seq1	110.779	-0.839223	0.145757	8.52779e-09	2.35871e-05	1400
comp84731_c0_seq1	25.3742	1.12215	0.302467	0.000207252	0.0378866	307
comp84743_c0_seq1	181.862	-1.15223	0.161498	9.70731e-13	8.23387e-09	2268
comp84827_c0_seq1	9.06141	-1.64624	0.410012	5.9419e-05	0.0183495	114
comp84940_c0_seq1	28.1323	-1.03028	0.275755	0.000186799	0.0358474	345
comp84943_c0_seq1	181.98	-0.435527	0.0806999	6.78126e-08	0.000130726	2276
comp85092_c1_seq1	19.6065	1.19385	0.268096	8.4641e-06	0.00479427	239
comp85113_c0_seq1	12.8611	-1.48765	0.386658	0.000119353	0.027338	159
comp85171_c0_seq1	33.8753	-1.91507	0.41424	3.78063e-06	0.00253167	406
comp85201_c0_seq2	12.5597	1.12936	0.285594	7.67229e-05	0.0214551	156
comp85258_c0_seq2	1408.17	-0.314655	0.0711504	9.76128e-06	0.00529501	17579
comp85301_c0_seq2	6.07765	1.4628	0.384591	0.000142664	0.0306611	74
comp85316_c0_seq6	2.30414	2.09542	0.487198	1.70054e-05	0.00775497	27
comp85359_c0_seq1	21.9204	-0.987616	0.20751	1.94203e-06	0.00149751	278
comp85457_c0_seq1	16.6631	-2.35751	0.455499	2.27102e-07	0.000304154	217
comp85547_c0_seq1	5.89563	-1.42386	0.390972	0.000270686	0.044338	77
comp85607_c0_seq1	32.0865	0.838176	0.175019	1.6756e-06	0.00132416	397
comp857134_c0_seq1	1.36589	-1.93232	0.505416	0.000131717	0.0290995	18
comp85789_c0_seq1	18.8365	-0.820626	0.22743	0.000308257	0.046802	237
comp85865_c0_seq1	25.2384	-1.52383	0.41891	0.000275174	0.0449434	321
comp85926_c0_seq1	5.76224	-1.61721	0.378072	1.88999e-05	0.00839856	75
comp86044_c0_seq1	2490.34	-0.263105	0.0441639	2.56197e-09	8.47081e-06	30959
comp86060_c0_seq4	1.23965	1.94365	0.505388	0.000120129	0.027338	15
comp861005_c0_seq1	1.72158	1.78149	0.496119	0.000329597	0.0490472	21
comp86110_c0_seq1	7.79078	-1.15885	0.320693	0.000302012	0.0466467	101
comp86160_c0_seq1	14.3454	-1.66515	0.386186	1.61935e-05	0.00743804	175
comp86290_c0_seq1	7.18275	-1.77743	0.453003	8.72165e-05	0.0230223	86
comp86290_c0_seq4	6.44771	-2.09063	0.382874	4.75148e-08	9.30063e-05	84
comp86342_c1_seq2	7.0877	1.42473	0.366488	0.000101276	0.0249238	84
comp86384_c0_seq1	8.08683	-1.34198	0.371412	0.000302468	0.0466467	100
comp86442_c0_seq1	13.8875	-1.10993	0.271895	4.46124e-05	0.0148202	173
comp86624_c0_seq1	81.8933	-0.561109	0.125861	8.26627e-06	0.00473754	1031
comp86650_c0_seq1	145.512	-1.2027	0.188338	1.70428e-10	8.33998e-07	1836
comp86681_c0_seq1	84.5127	-0.452914	0.112621	5.78146e-05	0.0180225	1059
comp86768_c0_seq1	21.9836	-0.808648	0.209547	0.000113836	0.0267226	273
comp86806_c0_seq1	6.89582	-1.51553	0.376189	5.61015e-05	0.0176681	87
comp86851_c0_seq1	188.321	0.497752	0.135967	0.000251397	0.0428763	2353
comp86965_c0_seq1	72.5866	-1.37191	0.355682	0.000114734	0.0267657	878
comp86997_c0_seq1	15.0674	-1.68946	0.357361	2.27185e-06	0.00167273	188
comp87040_c0_seq1	17.0333	-1.2399	0.319675	0.000105046	0.0254517	212
comp87106_c0_seq1	1255.18	-0.180941	0.0443769	4.55502e-05	0.0150923	15637
comp87206_c0_seq1	33.5564	0.709294	0.195086	0.000277111	0.0450861	407
comp87286_c0_seq1	2827.22	-0.226075	0.0513624	1.0747e-05	0.00567368	35141
comp87296_c0_seq3	9.77928	-1.90839	0.482075	7.53613e-05	0.0212602	120
comp87340_c0_seq2	58.5125	-0.489628	0.131357	0.000193413	0.0365086	727
comp87462_c0_seq1	27.3099	-1.86043	0.472838	8.33346e-05	0.0226073	354
comp87467_c0_seq1	41.9031	-1.93302	0.470535	3.98877e-05	0.0138283	532
comp87485_c0_seq1	24.0807	-0.802309	0.195989	4.24663e-05	0.0144082	305
comp87563_c1_seq1	9.91986	-1.52485	0.399123	0.000133182	0.0292155	122
comp87618_c0_seq1	59.2049	0.528561	0.132318	6.47964e-05	0.019536	729
comp876197_c0_seq1	1.53607	1.82328	0.503343	0.000291946	0.0458579	17
comp87641_c0_seq1	28.4952	-1.72425	0.447047	0.000114793	0.0267657	346
comp87709_c0_seq1	109.772	-1.46978	0.318502	3.93694e-06	0.00260888	1352
comp87748_c0_seq1	11.4305	-1.02088	0.277743	0.000237263	0.0411842	146
comp87876_c0_seq1	24.3537	0.741613	0.201563	0.00023387	0.0410878	301
comp87929_c0_seq1	56.5698	-0.530242	0.140615	0.00016268	0.0327501	711
comp88037_c0_seq1	383.302	-0.304512	0.0842174	0.000299431	0.04646	4778
comp88272_c0_seq2	107.682	-0.642754	0.135859	2.23385e-06	0.00166209	1368
comp88273_c0_seq1	6.93151	1.40906	0.356787	7.83764e-05	0.0216312	84
comp88289_c1_seq1	250.088	-0.329935	0.0827663	6.70971e-05	0.0198739	3120
comp88302_c0_seq2	31.5165	-1.48653	0.355809	2.94235e-05	0.0113443	392
comp88327_c0_seq2	4.29955	-2.09562	0.496212	2.40813e-05	0.00990592	52
comp88357_c0_seq3	2.28169	1.71771	0.477186	0.00031862	0.0479748	28
comp88375_c0_seq1	20.8989	-1.15029	0.316681	0.000280884	0.0452946	262
comp88397_c0_seq1	159.65	-0.461539	0.0937681	8.56062e-07	0.000795025	2008
comp88482_c0_seq1	61.7289	1.4242	0.209986	1.18231e-11	7.91725e-08	758
comp88508_c0_seq1	342.921	-0.383014	0.0599004	1.61407e-10	8.21447e-07	4302
comp88571_c0_seq1	2237.26	-0.446718	0.105847	2.43845e-05	0.00997584	28018
comp88573_c1_seq1	91.9531	0.505573	0.134307	0.000167017	0.0332883	1117
comp88591_c0_seq1	2312.59	-1.16965	0.140358	7.86277e-17	1.71264e-12	28949
comp88602_c0_seq1	13.116	1.08543	0.256164	2.26275e-05	0.00953291	160
comp88603_c0_seq3	399.083	-0.214318	0.0549889	9.72032e-05	0.0243932	4964
comp88628_c0_seq1	2279.78	-0.262879	0.0637941	3.77656e-05	0.0132977	28333
comp88643_c0_seq1	4355.77	-0.155531	0.042303	0.00023637	0.0411842	54156
comp88694_c0_seq1	88.7788	-0.826804	0.183892	6.91991e-06	0.00407608	1133
comp88741_c0_seq1	463.011	-0.344802	0.0801893	1.70914e-05	0.00776635	5798
comp88783_c0_seq1	1153.14	-0.375222	0.0775878	1.32411e-06	0.00111569	14456
comp88787_c0_seq1	380.378	-0.601782	0.128868	3.01529e-06	0.00215529	4774
comp88794_c0_seq1	126.859	-0.562326	0.153809	0.000256182	0.0434594	1578
comp88858_c0_seq2	5.85774	-1.74597	0.441895	7.77932e-05	0.0216116	72
comp88917_c0_seq2	12.6216	1.1995	0.282585	2.18829e-05	0.00934299	153
comp89020_c0_seq1	12.9491	-1.26571	0.320428	7.81355e-05	0.0216116	160
comp89144_c0_seq1	126.578	-0.42321	0.0937317	6.32801e-06	0.00377993	1578
comp89146_c0_seq1	14.4076	-2.01745	0.492777	4.23913e-05	0.0144082	171
comp89147_c0_seq1	22.9755	0.976386	0.222896	1.18429e-05	0.00616676	285
comp89177_c0_seq1	14.4068	-1.12828	0.272466	3.45795e-05	0.0125898	179
comp89177_c1_seq4	28.4395	-0.995163	0.275459	0.000302967	0.0466672	350
comp89188_c0_seq1	16.9201	-0.940062	0.257905	0.000267394	0.0441892	211
comp89279_c0_seq1	67.1706	-1.19977	0.301591	6.94579e-05	0.0204094	821
comp89300_c0_seq1	11.0692	-1.08429	0.284543	0.000138605	0.0300425	142
comp89313_c1_seq1	7.15244	-1.75621	0.402956	1.31067e-05	0.00651402	89
comp89484_c0_seq1	35.788	-1.11412	0.206847	7.19492e-08	0.00013267	447
comp89524_c0_seq2	19.5479	-0.838048	0.217932	0.000120326	0.027338	246
comp89584_c0_seq2	8.81794	1.35968	0.346107	8.54739e-05	0.0227988	108
comp89714_c0_seq1	3.38001	1.61073	0.441806	0.000266586	0.0441645	41
comp89749_c0_seq1	54.1374	0.554389	0.137105	5.2651e-05	0.0168738	662
comp89889_c0_seq1	45.8685	-2.21157	0.442737	5.87694e-07	0.000607915	583
comp89923_c0_seq1	35.7114	0.735786	0.196328	0.000178432	0.0348104	438
comp90046_c0_seq1	472.61	-0.967109	0.226045	1.88249e-05	0.00839856	5922
comp90046_c0_seq2	596.999	-1.09998	0.175756	3.88562e-10	1.68202e-06	7646
comp90151_c0_seq3	4.91993	1.77691	0.401918	9.82161e-06	0.00529501	58
comp90272_c0_seq1	508.835	-0.547286	0.15184	0.000312933	0.0473426	6275
comp90278_c0_seq1	490.164	-0.51181	0.105574	1.24799e-06	0.00106567	6162
comp90306_c0_seq1	377.384	-0.427834	0.114639	0.000189957	0.0361655	4687
comp90314_c0_seq1	11.1988	1.10168	0.285313	0.00011278	0.0266219	134
comp90429_c0_seq1	532.573	-0.234278	0.0449521	1.87096e-07	0.000258745	6641
comp90608_c0_seq1	61.2043	0.537959	0.127259	2.36544e-05	0.0098353	756
comp90609_c1_seq3	15.5981	0.90784	0.249852	0.000279592	0.0452008	189
comp90627_c0_seq1	15.1536	1.01368	0.2817	0.000320128	0.0480879	181
comp90650_c0_seq2	7.07971	-3.13042	0.482003	8.3243e-11	4.60486e-07	89
comp90978_c0_seq2	73.1064	-0.551715	0.139517	7.67095e-05	0.0214551	912
comp91055_c0_seq1	4.16127	1.68059	0.415245	5.18282e-05	0.0166942	51
comp91059_c0_seq12	12.2858	1.26365	0.326628	0.000109377	0.0260604	154
comp91085_c0_seq1	50.7567	0.668378	0.171873	0.000100749	0.0248902	610
comp91099_c0_seq1	56.1902	-1.04162	0.265242	8.59958e-05	0.0228652	694
comp91212_c0_seq1	1398.46	-0.220066	0.0503958	1.26104e-05	0.0064178	17410
comp91235_c0_seq1	46.5497	-1.51793	0.290434	1.72829e-07	0.000244326	579
comp91250_c0_seq1	202.53	-0.643386	0.0716381	2.6817e-19	1.13733e-14	2536
comp91325_c1_seq1	4.76027	1.44597	0.393609	0.000239129	0.0413943	57
comp91330_c0_seq1	232.205	-0.589741	0.153551	0.000122685	0.0276274	2895
comp91407_c0_seq1	91.6237	-0.576963	0.122047	2.27444e-06	0.00167273	1143
comp91456_c1_seq16	16.1023	-2.13961	0.386884	3.19584e-08	6.89174e-05	211
comp91456_c1_seq8	3.56141	-1.6658	0.446942	0.000193688	0.0365086	46
comp91501_c0_seq1	28.3114	-0.977608	0.194832	5.22944e-07	0.000568677	358
comp91544_c0_seq4	49.75	-0.819999	0.193671	2.29585e-05	0.00961064	618
comp91564_c0_seq1	12.33	1.36208	0.375896	0.000290595	0.0458579	156
comp91597_c0_seq1	289.685	-0.333031	0.0897898	0.000208073	0.0379821	3611
comp91624_c0_seq5	334.577	-0.238207	0.0612212	9.98597e-05	0.0248806	4179
comp91694_c0_seq1	8.56669	-1.57765	0.386283	4.42302e-05	0.0147703	112
comp91694_c0_seq3	378.092	-1.0089	0.207307	1.13476e-06	0.00100262	4832
comp91729_c0_seq1	968.455	-0.37753	0.0960141	8.42335e-05	0.0226523	12082
comp91804_c0_seq1	1393.22	-0.264973	0.0468478	1.54897e-08	3.78996e-05	17345
comp91893_c0_seq3	8.74467	-1.26428	0.334217	0.000155072	0.0319257	112
comp91980_c0_seq1	100.819	-0.521409	0.138267	0.000162573	0.0327501	1277
comp92003_c0_seq1	143.468	-1.70989	0.29732	8.87164e-09	2.38382e-05	1757
comp92070_c0_seq1	64.1973	-0.564699	0.143806	8.60822e-05	0.0228652	814
comp92072_c0_seq1	253.998	-0.799117	0.077938	1.14452e-24	1.4562e-19	3225
comp92076_c1_seq1	1217.23	-0.233033	0.0514563	5.93317e-06	0.00359312	15199
comp92241_c0_seq3	517.553	-0.241326	0.0636684	0.000150427	0.0313757	6457
comp92280_c0_seq4	177.116	-0.629464	0.169575	0.00020562	0.0378578	2262
comp92407_c0_seq1	1134.03	-0.467068	0.100357	3.25476e-06	0.0022879	14052
comp92551_c0_seq1	27.7248	-1.13662	0.29915	0.000144987	0.0308478	361
comp92596_c0_seq1	74.8438	-0.8151	0.201727	5.33134e-05	0.017014	928
comp92659_c0_seq2	40.9756	-2.16741	0.303126	8.66619e-13	8.23387e-09	541
comp92692_c0_seq1	487.766	-0.88557	0.183467	1.38692e-06	0.00114832	6047
comp92723_c0_seq1	134.696	-0.496309	0.0946436	1.57155e-07	0.000227218	1685
comp927421_c0_seq1	1.19997	1.87702	0.504988	0.000201627	0.0373956	15
comp92752_c0_seq1	100.781	-0.552882	0.127471	1.4424e-05	0.00689923	1264
comp92823_c0_seq1	1088.8	0.266461	0.0730358	0.000263911	0.0439403	13505
comp92915_c0_seq1	75.9867	0.776837	0.154819	5.22903e-07	0.000568677	942
comp92937_c1_seq1	120.533	-0.742792	0.13018	1.15749e-08	3.0055e-05	1507
comp92937_c2_seq2	428.336	-0.471502	0.11233	2.69927e-05	0.0106511	5393
comp92953_c0_seq1	364.051	-0.29902	0.0619568	1.39115e-06	0.00114832	4533
comp93039_c0_seq9	9.07932	1.32557	0.36653	0.000298585	0.04646	111
comp93132_c0_seq1	129.562	-0.417739	0.0895941	3.12275e-06	0.0022073	1621
comp93137_c0_seq1	137.548	-1.57077	0.391313	5.96728e-05	0.0183663	1712
comp93172_c0_seq1	60.2283	0.770682	0.159722	1.39894e-06	0.00114832	739
comp93185_c0_seq1	675.091	-0.203269	0.0514585	7.81022e-05	0.0216116	8398
comp93202_c0_seq3	31.7862	-1.81704	0.37729	1.46441e-06	0.00119436	414
comp93348_c0_seq1	338.712	-0.282008	0.0773791	0.000267913	0.0441892	4214
comp93366_c0_seq1	50.941	0.698577	0.168103	3.24384e-05	0.01212	627
comp93374_c0_seq1	1.97104	-1.88004	0.504144	0.000192107	0.0364265	27
comp93514_c0_seq2	81.0766	-0.433109	0.118044	0.000243446	0.0418569	1021
comp93584_c0_seq1	453.152	-0.385016	0.100821	0.000134095	0.0293148	5696
comp93608_c0_seq1	28.8213	-0.924839	0.181062	3.25841e-07	0.000399115	364
comp93623_c0_seq1	684.176	-0.515694	0.0784436	4.89553e-11	2.83122e-07	8503
comp93726_c0_seq2	12.251	1.07504	0.29226	0.000234734	0.0410878	152
comp93761_c0_seq2	2.21517	1.85331	0.485051	0.000132992	0.0292155	27
comp93858_c0_seq1	1072.92	-0.244318	0.0458081	9.6338e-08	0.000165639	13361
comp93934_c0_seq1	335.927	-0.603143	0.155539	0.000105422	0.0254517	4228
comp93961_c0_seq5	5.173	1.41163	0.386844	0.000263171	0.0439403	63
comp93961_c0_seq7	3.86784	1.98846	0.45584	1.28771e-05	0.00650148	45
comp93991_c0_seq2	62.6452	-1.02467	0.264234	0.000105364	0.0254517	777
comp94019_c0_seq17	166.312	-0.316671	0.0765919	3.55691e-05	0.0128932	2080
comp94040_c0_seq5	23.2237	-1.79565	0.321967	2.44504e-08	5.65614e-05	296
comp94092_c0_seq3	10.5937	-1.50238	0.299371	5.2084e-07	0.000568677	136
comp94158_c0_seq1	55.354	-0.763622	0.183921	3.29706e-05	0.0121907	699
comp94184_c0_seq1	106.789	-0.565037	0.111946	4.47874e-07	0.000508785	1333
comp94240_c0_seq2	142.415	-0.437662	0.0888442	8.38549e-07	0.000784487	1790
comp94253_c0_seq1	20.1548	-2.2506	0.270176	8.07644e-17	1.71264e-12	257
comp94266_c0_seq1	356.841	-0.367367	0.0862729	2.06079e-05	0.00891831	4424
comp94484_c0_seq22	5.49168	1.5134	0.387441	9.37811e-05	0.024105	68
comp94491_c0_seq1	3.96787	-1.88396	0.476706	7.74855e-05	0.0216116	48
comp94512_c0_seq1	380.328	-0.442304	0.0867267	3.39704e-07	0.000407748	4773
comp94604_c0_seq1	271.508	-0.727116	0.115536	3.10516e-10	1.41098e-06	3414
comp94679_c0_seq1	379.542	0.207869	0.053278	9.55623e-05	0.0242686	4696
comp94732_c1_seq5	858.497	-0.622082	0.122069	3.46623e-07	0.000412164	10630
comp94748_c2_seq1	210.239	0.315126	0.081023	0.000100516	0.0248821	2610
comp94764_c0_seq1	128.675	-0.683458	0.138001	7.32414e-07	0.000711348	1610
comp94775_c0_seq1	31.5208	-1.30587	0.338591	0.000114896	0.0267657	386
comp94775_c1_seq1	24.296	-1.0763	0.27171	7.45736e-05	0.0210848	302
comp94775_c2_seq1	147.822	-1.23241	0.218057	1.58814e-08	3.81249e-05	1845
comp94793_c1_seq2	1.43145	-1.97101	0.505348	9.60722e-05	0.0243071	18
comp95026_c0_seq5	41.0066	-0.811764	0.204525	7.21668e-05	0.0207267	511
comp95065_c0_seq1	54.8136	-1.72857	0.380369	5.50736e-06	0.00340311	669
comp95066_c0_seq1	21.347	-0.906272	0.211468	1.8223e-05	0.00825105	269
comp95083_c0_seq1	59.2418	-0.475293	0.131704	0.000307619	0.046802	747
comp95104_c0_seq2	108.995	-0.977195	0.183782	1.05415e-07	0.000171951	1362
comp95124_c0_seq2	90.6386	0.663764	0.166395	6.63294e-05	0.019764	1121
comp95195_c0_seq3	36.2203	-2.01397	0.378738	1.05158e-07	0.000171951	442
comp95200_c0_seq1	253.198	-0.521448	0.0864068	1.59155e-09	5.95578e-06	3184
comp95212_c0_seq6	10.7262	-1.21845	0.288353	2.38352e-05	0.0098461	137
comp95231_c0_seq1	443.453	-0.254774	0.0622299	4.2387e-05	0.0144082	5513
comp95240_c0_seq1	76.9452	-0.860042	0.165181	1.92277e-07	0.000263052	964
comp95243_c0_seq1	763.902	-0.221187	0.0384759	8.99328e-09	2.38382e-05	9512
comp95252_c0_seq1	238.223	-0.879641	0.214873	4.24424e-05	0.0144082	2994
comp95255_c0_seq4	28.964	0.711653	0.196381	0.000290261	0.0458579	358
comp9526_c0_seq1	1.92503	1.8251	0.498815	0.000253331	0.0430907	24
comp95269_c0_seq1	488.188	-0.252235	0.0600507	2.66485e-05	0.0105624	6084
comp95327_c1_seq1	285.481	-0.298989	0.0699406	1.91218e-05	0.00841836	3566
comp95340_c0_seq1	810.586	0.374927	0.0891971	2.62986e-05	0.0104563	10099
comp95353_c0_seq1	15.9653	-1.07549	0.264236	4.69758e-05	0.0153646	202
comp95353_c1_seq1	56.289	-0.913833	0.208644	1.18748e-05	0.00616676	698
comp95392_c0_seq11	31.6988	-0.850419	0.177753	1.71608e-06	0.00133951	399
comp95403_c0_seq1	37.0401	-0.714214	0.196526	0.000278843	0.0451946	473
comp95444_c0_seq2	10.5012	1.07861	0.283536	0.000142304	0.0306355	131
comp95457_c0_seq1	710.441	-0.22525	0.0620272	0.000281806	0.045346	8872
comp95462_c0_seq1	34.0463	0.786627	0.164314	1.69009e-06	0.00132737	414
comp95562_c0_seq1	888.104	-0.504675	0.106662	2.22828e-06	0.00166209	10995
comp95590_c0_seq1	15.8201	0.983668	0.272042	0.000299345	0.04646	194
comp9579_c0_seq1	1.7202	-2.17341	0.503829	1.60484e-05	0.00739807	22
comp95854_c0_seq1	68.9382	-0.661884	0.159124	3.18881e-05	0.0120391	870
comp95861_c0_seq2	36.4766	0.7302	0.185141	8.01261e-05	0.0220186	454
comp95924_c2_seq2	20.6944	1.2206	0.257543	2.14364e-06	0.00162026	257
comp95933_c1_seq4	21.8521	-1.41747	0.355055	6.54465e-05	0.0195979	275
comp95958_c0_seq1	19.4721	-0.963459	0.240273	6.07561e-05	0.0186268	244
comp95998_c0_seq1	4306.17	-0.233115	0.0423955	3.82862e-08	7.73212e-05	53639
comp96206_c0_seq1	569.821	-0.254386	0.0669924	0.000146321	0.0309763	7102
comp96263_c1_seq1	305.763	-0.405878	0.0659387	7.48962e-10	3.01405e-06	3817
comp96303_c0_seq11	7.08574	-1.2723	0.349832	0.000275943	0.0450113	89
comp96348_c0_seq1	167.62	-1.43353	0.294199	1.10105e-06	0.000986538	2082
comp96348_c0_seq2	90.1792	-1.63828	0.323681	4.16178e-07	0.000485227	1122
comp96444_c0_seq1	42.1186	0.764086	0.183726	3.19874e-05	0.0120409	514
comp96470_c2_seq1	122.097	-0.43056	0.119925	0.000330372	0.049105	1538
comp96530_c0_seq1	540.204	-0.199625	0.0480948	3.31518e-05	0.0121907	6738
comp96534_c0_seq1	40.313	-0.675186	0.184332	0.000249396	0.0426495	508
comp96572_c0_seq2	22.735	0.743282	0.196067	0.00015006	0.0313559	280
comp96737_c0_seq1	8.27764	-1.53714	0.428538	0.000334586	0.0495	110
comp96782_c0_seq2	2269.11	-0.252808	0.0377493	2.12704e-11	1.35314e-07	28260
comp96876_c0_seq1	122.214	-0.757852	0.177754	2.0126e-05	0.00873947	1518
comp97028_c0_seq2	17.4586	-2.09929	0.411334	3.33245e-07	0.000403805	216
comp97051_c0_seq1	65.8049	-1.64319	0.20278	5.3481e-16	9.30091e-12	824
comp97051_c0_seq2	36.7195	-1.36104	0.176062	1.07149e-14	1.51476e-10	470
comp97051_c0_seq3	34.6822	-1.46593	0.254544	8.45777e-09	2.35871e-05	431
comp97080_c1_seq4	99.881	-0.43548	0.117218	0.00020309	0.0376121	1263
comp97115_c2_seq3	6.07757	-1.68775	0.402127	2.70396e-05	0.0106511	75
comp97150_c0_seq4	7.60906	1.56758	0.362159	1.50175e-05	0.00707669	92
comp97270_c0_seq4	8.86381	-1.1258	0.304546	0.000218461	0.0393701	113
comp97278_c0_seq1	1376.95	-0.400384	0.10821	0.000215528	0.0389532	17317
comp97363_c0_seq2	39.1572	0.570437	0.157279	0.000286845	0.0456163	486
comp97429_c1_seq2	32.8381	-0.73552	0.180653	4.67194e-05	0.0153201	412
comp97497_c5_seq2	31.5054	-0.779407	0.209319	0.000196448	0.0368149	397
comp97520_c1_seq1	11.9777	1.24924	0.313109	6.61339e-05	0.019752	148
comp97520_c1_seq2	10.7901	1.53717	0.290989	1.27386e-07	0.000200093	133
comp97594_c1_seq1	23.253	0.823619	0.219758	0.000178363	0.0348104	291
comp97595_c0_seq3	13.1236	-1.0424	0.287765	0.000291885	0.0458579	170
comp97691_c1_seq1	482.486	-0.241135	0.0661225	0.000265537	0.0440481	6051
comp97702_c0_seq1	3287.68	-0.629373	0.124385	4.19509e-07	0.000485227	41006
comp97751_c0_seq1	34.2593	-0.664748	0.183978	0.000302443	0.0466467	427
comp97769_c1_seq16	3.75955	1.56303	0.435467	0.00033155	0.0491652	44
comp97811_c0_seq4	7.54148	-1.24001	0.328821	0.000162542	0.0327501	95
comp97877_c3_seq1	7.44107	1.18481	0.321775	0.000231321	0.0408913	92
comp97892_c1_seq1	217.582	-1.06476	0.255038	2.98095e-05	0.0114584	2787
comp97896_c0_seq1	707.226	-0.266784	0.0446003	2.20889e-09	7.80669e-06	8853
comp97915_c1_seq1	12.9389	-1.1025	0.277695	7.1814e-05	0.0207189	161
comp97984_c0_seq1	759.139	-0.188795	0.0385848	9.93231e-07	0.000902648	9473
comp97985_c0_seq1	50.0196	-0.541242	0.148157	0.000259025	0.0436506	629
comp98187_c0_seq9	1807.35	-0.889378	0.201693	1.03576e-05	0.00551391	22554
comp98238_c0_seq2	39.8878	0.963599	0.231476	3.14302e-05	0.0119728	491
comp98249_c2_seq5	157.065	-0.48599	0.0908174	8.73317e-08	0.000156498	1952
comp98347_c1_seq3	29.942	-1.25989	0.246616	3.24354e-07	0.000399115	387
comp98348_c0_seq1	394.803	-0.614468	0.135963	6.20228e-06	0.0037223	4925
comp98373_c0_seq1	40.8503	-0.657632	0.180599	0.00027116	0.0443448	509
comp98424_c0_seq22	1.27424	1.9727	0.505414	9.49542e-05	0.0242595	15
comp98451_c0_seq8	251.778	-0.349317	0.0698702	5.74749e-07	0.00060435	3154
comp98459_c1_seq4	15.9779	0.87768	0.243949	0.00032092	0.0480981	198
comp98622_c0_seq2	18.2426	-0.923763	0.233116	7.4115e-05	0.0210486	227
comp98702_c0_seq3	195.857	-0.492202	0.110604	8.58122e-06	0.00480972	2469
comp98714_c0_seq1	182.814	-0.87667	0.221094	7.33535e-05	0.0209728	2269
comp98720_c0_seq4	16.2551	-1.26324	0.337956	0.000185577	0.0357664	201
comp98751_c0_seq2	6.08277	-1.76196	0.443889	7.20619e-05	0.0207267	74
comp98753_c0_seq1	18.4715	0.926545	0.256221	0.000298963	0.04646	232
comp98757_c2_seq1	28.942	0.816549	0.185478	1.0706e-05	0.00567368	352
comp98790_c0_seq2	29.0804	0.668023	0.177023	0.000160872	0.0326966	357
comp98823_c0_seq1	11.9687	-1.17908	0.314611	0.000178442	0.0348104	156
comp98831_c0_seq1	410.459	-0.340393	0.0855078	6.86714e-05	0.0202593	5121
comp98931_c0_seq67	14.2417	1.08617	0.293553	0.000215536	0.0389532	176
comp98945_c0_seq1	957.453	0.402548	0.0497438	5.84816e-16	9.30091e-12	11761
comp98965_c0_seq37	8.50194	1.57888	0.36872	1.85173e-05	0.0083546	106
comp99062_c1_seq1	148.686	-1.13735	0.301725	0.000163584	0.0327765	1836
comp99093_c0_seq3	341.989	-0.380754	0.102549	0.000204909	0.0378388	4244
comp99131_c0_seq1	177.765	-0.767363	0.186851	4.01128e-05	0.013831	2199
comp99152_c0_seq1	307.954	-0.307421	0.0742446	3.46331e-05	0.0125898	3825
comp99173_c0_seq14	379.693	-0.501892	0.0972319	2.44584e-07	0.00031754	4716
comp99178_c0_seq2	1323.99	-0.17464	0.0467848	0.000189326	0.0361655	16469
comp99243_c0_seq1	32.9501	0.878847	0.192801	5.15679e-06	0.00323207	401
comp99398_c0_seq1	1453.79	-0.504877	0.11831	1.97762e-05	0.00861714	17990
comp99505_c0_seq1	255.753	-0.412275	0.0695701	3.10336e-09	9.63041e-06	3195
comp99582_c0_seq1	147.422	-0.470257	0.103793	5.87886e-06	0.00357885	1843
comp99660_c1_seq2	5.44706	-1.66638	0.394326	2.38008e-05	0.0098461	68
comp99681_c0_seq4	24.1883	-1.67519	0.284136	3.73033e-09	1.10376e-05	301
comp99718_c0_seq1	134.891	-0.470616	0.110721	2.13336e-05	0.00917	1695
comp99920_c2_seq2	2571.12	-0.473408	0.126284	0.000177707	0.0348104	32362
comp99923_c0_seq1	66.4513	-1.40727	0.377107	0.000190162	0.0361655	818
comp99923_c2_seq7	244.392	-1.73513	0.281976	7.5806e-10	3.01405e-06	3026
