# Supplementary material for: Analysis of the resistance mechanisms in sugarcane during Sporisorium scitamineum infection using RNA-seq and microscopy
Source: PLoS One. 2018 May 24;13(5):e0197840. doi: 10.1371/journal.pone.0197840 (PMC5993111; doi:10.1371/journal.pone.0197840)
Supplement: S4 File — (XLSX) [file pone.0197840.s004.xlsx]

## Sheet: blast2go_fisher_20160726_0949
GO-ID	Term	Category	FDR	P-Value	#Test	#Ref	#notAnnotTest	#notAnnotRef	Over/Under	TestSeqs	RefSeqs
GO:0016023	cytoplasmic, membrane-bounded vesicle	C	1.69e-06	7.15e-10	120	18597	338	104339	OVER	comp377822_c0_seq1, comp102864_c0_seq2, comp109555_c0_seq1, comp100384_c0_seq1, comp101283_c0_seq2, comp106096_c0_seq17, comp100686_c0_seq7, comp86160_c0_seq1, comp12336_c0_seq1, comp98790_c0_seq2, comp66042_c0_seq1, comp108329_c0_seq4, comp110365_c0_seq1, comp87748_c0_seq1, comp101586_c0_seq8, comp651354_c0_seq1, comp103526_c1_seq7, comp101586_c0_seq6, comp99093_c0_seq3, comp99718_c0_seq1, comp1…	comp89877_c0_seq1, comp506221_c0_seq1, comp104715_c1_seq8, comp104715_c1_seq9, comp95373_c0_seq13, comp95373_c0_seq11, comp95373_c0_seq12, comp93430_c0_seq1, comp95373_c0_seq10, comp93430_c0_seq2, comp106022_c0_seq1, comp72169_c0_seq1, comp81750_c0_seq1,
GO:0031988	membrane-bounded vesicle	C	1.69e-06	7.15e-10	120	18597	338	104339	OVER	comp377822_c0_seq1, comp102864_c0_seq2, comp109555_c0_seq1, comp100384_c0_seq1, comp101283_c0_seq2, comp106096_c0_seq17, comp100686_c0_seq7, comp86160_c0_seq1, comp12336_c0_seq1, comp98790_c0_seq2, comp66042_c0_seq1, comp108329_c0_seq4, comp110365_c0_seq1, comp87748_c0_seq1, comp101586_c0_seq8, comp651354_c0_seq1, comp103526_c1_seq7, comp101586_c0_seq6, comp99093_c0_seq3, comp99718_c0_seq1, comp1…	comp89877_c0_seq1, comp506221_c0_seq1, comp104715_c1_seq8, comp104715_c1_seq9, comp95373_c0_seq13, comp95373_c0_seq11, comp95373_c0_seq12, comp93430_c0_seq1, comp95373_c0_seq10, comp93430_c0_seq2, comp106022_c0_seq1, comp72169_c0_seq1, comp81750_c0_seq1,
GO:0031410	cytoplasmic vesicle	C	1.69e-06	7.29e-10	120	18603	338	104333	OVER	comp377822_c0_seq1, comp102864_c0_seq2, comp109555_c0_seq1, comp100384_c0_seq1, comp101283_c0_seq2, comp106096_c0_seq17, comp100686_c0_seq7, comp86160_c0_seq1, comp12336_c0_seq1, comp98790_c0_seq2, comp66042_c0_seq1, comp108329_c0_seq4, comp110365_c0_seq1, comp87748_c0_seq1, comp101586_c0_seq8, comp651354_c0_seq1, comp103526_c1_seq7, comp101586_c0_seq6, comp99093_c0_seq3, comp99718_c0_seq1, comp1…	comp89877_c0_seq1, comp506221_c0_seq1, comp104715_c1_seq8, comp104715_c1_seq9, comp95373_c0_seq13, comp95373_c0_seq11, comp95373_c0_seq12, comp93430_c0_seq1, comp95373_c0_seq10, comp93430_c0_seq2, comp106022_c0_seq1, comp72169_c0_seq1, comp81750_c0_seq1,
GO:0097708	intracellular vesicle	C	1.69e-06	7.29e-10	120	18603	338	104333	OVER	comp377822_c0_seq1, comp102864_c0_seq2, comp109555_c0_seq1, comp100384_c0_seq1, comp101283_c0_seq2, comp106096_c0_seq17, comp100686_c0_seq7, comp86160_c0_seq1, comp12336_c0_seq1, comp98790_c0_seq2, comp66042_c0_seq1, comp108329_c0_seq4, comp110365_c0_seq1, comp87748_c0_seq1, comp101586_c0_seq8, comp651354_c0_seq1, comp103526_c1_seq7, comp101586_c0_seq6, comp99093_c0_seq3, comp99718_c0_seq1, comp1…	comp89877_c0_seq1, comp506221_c0_seq1, comp104715_c1_seq8, comp104715_c1_seq9, comp95373_c0_seq13, comp95373_c0_seq11, comp95373_c0_seq12, comp93430_c0_seq1, comp95373_c0_seq10, comp93430_c0_seq2, comp106022_c0_seq1, comp72169_c0_seq1, comp81750_c0_seq1,
GO:0031982	vesicle	C	1.77e-06	9.54e-10	120	18686	338	104250	OVER	comp377822_c0_seq1, comp102864_c0_seq2, comp109555_c0_seq1, comp100384_c0_seq1, comp101283_c0_seq2, comp106096_c0_seq17, comp100686_c0_seq7, comp86160_c0_seq1, comp12336_c0_seq1, comp98790_c0_seq2, comp66042_c0_seq1, comp108329_c0_seq4, comp110365_c0_seq1, comp87748_c0_seq1, comp101586_c0_seq8, comp651354_c0_seq1, comp103526_c1_seq7, comp101586_c0_seq6, comp99093_c0_seq3, comp99718_c0_seq1, comp1…	comp89877_c0_seq1, comp506221_c0_seq1, comp104715_c1_seq8, comp104715_c1_seq9, comp95373_c0_seq13, comp95373_c0_seq11, comp95373_c0_seq12, comp93430_c0_seq1, comp95373_c0_seq10, comp93430_c0_seq2, comp106022_c0_seq1, comp732417_c0_seq1, comp72169_c0_seq1,
GO:0071944	cell periphery	C	6.38e-05	4.31e-08	91	13714	367	109222	OVER	comp104120_c0_seq1, comp110091_c0_seq1, comp102864_c0_seq2, comp89177_c0_seq1, comp88741_c0_seq1, comp98249_c2_seq5, comp93366_c0_seq1, comp90306_c0_seq1, comp100020_c0_seq1, comp76406_c0_seq1, comp101283_c0_seq2, comp462063_c0_seq1, comp100686_c0_seq7, comp105479_c0_seq1, comp86650_c0_seq1, comp95998_c0_seq1, comp110365_c0_seq1, comp80094_c0_seq2, comp93608_c0_seq1, comp95200_c0_seq1, comp106912…	comp91890_c1_seq1, comp91890_c1_seq2, comp78910_c0_seq1, comp95283_c0_seq6, comp97312_c0_seq15, comp101335_c2_seq1, comp97312_c0_seq12, comp97312_c0_seq10, comp732417_c0_seq1, comp83167_c0_seq2, comp83167_c0_seq1, comp95065_c0_seq2, comp72169_c0_seq2, com
GO:0016209	antioxidant activity	F	6.38e-05	4.8e-08	18	965	440	121971	OVER	comp83178_c0_seq1, comp99923_c0_seq1, comp83681_c1_seq1, comp100384_c0_seq1, comp102962_c0_seq2, comp84651_c0_seq1, comp78906_c0_seq1, comp104021_c1_seq5, comp102526_c0_seq2, comp86160_c0_seq1, comp94040_c0_seq5, comp99923_c2_seq7, comp39158_c0_seq1, comp1120611_c0_seq1, comp83681_c2_seq1, comp89484_c0_seq1, comp87748_c0_seq1, comp101909_c2_seq3	comp89860_c0_seq1, comp4090_c0_seq1, comp475679_c0_seq1, comp97243_c0_seq5, comp83321_c0_seq1, comp97243_c0_seq4, comp83321_c0_seq2, comp97243_c0_seq1, comp97243_c0_seq3, comp89860_c0_seq2, comp105194_c0_seq15, comp105194_c0_seq14, comp105194_c0_seq13, comp105194_c0_seq12, comp105194_c0_seq19, comp105194_c0_seq18, comp105194_c0_seq17, comp105194_c0_seq16, comp105194_c0_seq11, comp105745_c1_seq15,…
GO:0006804	obsolete peroxidase reaction	P	0.000415	4.39e-07	15	781	443	122155	OVER	comp83178_c0_seq1, comp99923_c0_seq1, comp83681_c1_seq1, comp100384_c0_seq1, comp84651_c0_seq1, comp78906_c0_seq1, comp104021_c1_seq5, comp102526_c0_seq2, comp86160_c0_seq1, comp94040_c0_seq5, comp99923_c2_seq7, comp39158_c0_seq1, comp1120611_c0_seq1, comp83681_c2_seq1, comp101909_c2_seq3	comp89860_c0_seq1, comp4090_c0_seq1, comp475679_c0_seq1, comp97243_c0_seq5, comp83321_c0_seq1, comp97243_c0_seq4, comp83321_c0_seq2, comp97243_c0_seq1, comp97243_c0_seq3, comp89860_c0_seq2, comp105194_c0_seq15, comp105194_c0_seq14, comp105194_c0_seq13, comp105194_c0_seq12, comp105194_c0_seq19, comp105194_c0_seq18, comp105194_c0_seq17, comp105194_c0_seq16, comp105194_c0_seq11, comp105745_c1_seq15,…
GO:0004601	peroxidase activity	F	0.000415	4.39e-07	15	781	443	122155	OVER	comp83178_c0_seq1, comp99923_c0_seq1, comp83681_c1_seq1, comp100384_c0_seq1, comp84651_c0_seq1, comp78906_c0_seq1, comp104021_c1_seq5, comp102526_c0_seq2, comp86160_c0_seq1, comp94040_c0_seq5, comp99923_c2_seq7, comp39158_c0_seq1, comp1120611_c0_seq1, comp83681_c2_seq1, comp101909_c2_seq3	comp89860_c0_seq1, comp4090_c0_seq1, comp475679_c0_seq1, comp97243_c0_seq5, comp83321_c0_seq1, comp97243_c0_seq4, comp83321_c0_seq2, comp97243_c0_seq1, comp97243_c0_seq3, comp89860_c0_seq2, comp105194_c0_seq15, comp105194_c0_seq14, comp105194_c0_seq13, comp105194_c0_seq12, comp105194_c0_seq19, comp105194_c0_seq18, comp105194_c0_seq17, comp105194_c0_seq16, comp105194_c0_seq11, comp105745_c1_seq15,…
GO:0016684	oxidoreductase activity, acting on peroxide as acceptor	F	0.000415	4.46e-07	15	782	443	122154	OVER	comp83178_c0_seq1, comp99923_c0_seq1, comp83681_c1_seq1, comp100384_c0_seq1, comp84651_c0_seq1, comp78906_c0_seq1, comp104021_c1_seq5, comp102526_c0_seq2, comp86160_c0_seq1, comp94040_c0_seq5, comp99923_c2_seq7, comp39158_c0_seq1, comp1120611_c0_seq1, comp83681_c2_seq1, comp101909_c2_seq3	comp89860_c0_seq1, comp4090_c0_seq1, comp475679_c0_seq1, comp97243_c0_seq5, comp83321_c0_seq1, comp97243_c0_seq4, comp83321_c0_seq2, comp97243_c0_seq1, comp97243_c0_seq3, comp89860_c0_seq2, comp105194_c0_seq15, comp105194_c0_seq14, comp105194_c0_seq13, comp105194_c0_seq12, comp105194_c0_seq19, comp105194_c0_seq18, comp105194_c0_seq17, comp105194_c0_seq16, comp105194_c0_seq11, comp105745_c1_seq15,…
GO:0005886	plasma membrane	C	0.000659	7.79e-07	77	11688	381	111248	OVER	comp104120_c0_seq1, comp110091_c0_seq1, comp102864_c0_seq2, comp89177_c0_seq1, comp88741_c0_seq1, comp98249_c2_seq5, comp93366_c0_seq1, comp90306_c0_seq1, comp100020_c0_seq1, comp76406_c0_seq1, comp101283_c0_seq2, comp462063_c0_seq1, comp100686_c0_seq7, comp105479_c0_seq1, comp86650_c0_seq1, comp95998_c0_seq1, comp110365_c0_seq1, comp106912_c0_seq1, comp94158_c0_seq1, comp109503_c0_seq3, comp5014…	comp91890_c1_seq1, comp91890_c1_seq2, comp96796_c0_seq1, comp95283_c0_seq6, comp103653_c0_seq11, comp103653_c0_seq10, comp103653_c0_seq13, comp103653_c0_seq12, comp97312_c0_seq15, comp60411_c0_seq1, comp101626_c3_seq10, comp104969_c0_seq8, comp101335_c2_s
GO:0045735	nutrient reservoir activity	F	0.00494	6.37e-06	5	64	453	122872	OVER	comp86851_c0_seq1, comp102962_c0_seq2, comp89484_c0_seq1, comp87748_c0_seq1, comp82717_c0_seq1	comp27553_c0_seq1, comp1903608_c0_seq1, comp689586_c0_seq1, comp107242_c0_seq2, comp107242_c0_seq3, comp107242_c0_seq4, comp78120_c0_seq1, comp99712_c0_seq3, comp110343_c0_seq25, comp110343_c0_seq20, comp79699_c0_seq1, comp84958_c0_seq2, comp84958_c0_seq1, comp75225_c0_seq1, comp90191_c0_seq4, comp106365_c0_seq5, comp90191_c0_seq3, comp56137_c0_seq1, comp106365_c0_seq4, comp71509_c0_seq1, comp901…
GO:0050529	polyneuridine-aldehyde esterase activity	F	0.00984	1.37e-05	2	0	456	122936	OVER	comp92752_c0_seq1, comp99152_c0_seq1
GO:0055114	oxidation-reduction process	P	0.0109	1.64e-05	62	9542	396	113394	OVER	comp105162_c0_seq1, comp83681_c1_seq1, comp100384_c0_seq1, comp56860_c0_seq1, comp102526_c0_seq2, comp76406_c0_seq1, comp106096_c0_seq17, comp86160_c0_seq1, comp93137_c0_seq1, comp99923_c2_seq7, comp27555_c0_seq1, comp83681_c2_seq1, comp102948_c0_seq1, comp87748_c0_seq1, comp100153_c0_seq1, comp94158_c0_seq1, comp50147_c0_seq1, comp69073_c0_seq1, comp93623_c0_seq1, comp104021_c1_seq5, comp77389_c…	comp95283_c0_seq1, comp95407_c0_seq2, comp95407_c0_seq1, comp1065972_c0_seq1, comp1385808_c0_seq1, comp1819744_c0_seq1, comp879406_c0_seq1, comp95283_c0_seq7, comp95283_c0_seq6, comp95283_c0_seq5, comp95283_c0_seq4, comp97442_c1_seq9, comp95283_c0_seq3, c
GO:0019005	SCF ubiquitin ligase complex	C	0.0124	2.06e-05	4	39	454	122897	OVER	comp100783_c0_seq2, comp95998_c0_seq1, comp105842_c1_seq2, comp107435_c0_seq1	comp105885_c1_seq14, comp107153_c0_seq1, comp84440_c0_seq1, comp107153_c0_seq2, comp105885_c1_seq19, comp94174_c1_seq1, comp85942_c0_seq2, comp85942_c0_seq1, comp107782_c0_seq5, comp107782_c0_seq4, comp107782_c0_seq6, comp107782_c0_seq1, comp107782_c0_seq3, comp107782_c0_seq2, comp107153_c1_seq1, comp105885_c1_seq3, comp105885_c1_seq5, comp105885_c1_seq8, comp105885_c1_seq9, comp105842_c1_seq1, c…
GO:0006869	lipid transport	P	0.0124	2.13e-05	10	488	448	122448	OVER	comp91694_c0_seq3, comp92072_c0_seq1, comp77597_c0_seq2, comp97751_c0_seq1, comp90046_c0_seq1, comp86965_c0_seq1, comp91694_c0_seq1, comp94764_c0_seq1, comp90046_c0_seq2, comp86442_c0_seq1	comp94427_c0_seq5, comp64990_c0_seq2, comp94427_c0_seq6, comp64990_c0_seq1, comp94427_c0_seq7, comp99893_c0_seq12, comp94427_c0_seq8, comp94427_c0_seq9, comp98771_c0_seq2, comp98771_c0_seq1, comp94427_c0_seq1, comp94427_c0_seq2, comp94427_c0_seq3, comp94427_c0_seq4, comp110328_c0_seq8, comp102494_c0_seq9, comp110328_c0_seq4, comp110328_c0_seq5, comp110328_c0_seq6, comp110328_c0_seq7, comp100532_c…
GO:0030145	manganese ion binding	F	0.0223	4.07e-05	5	96	453	122840	OVER	comp86851_c0_seq1, comp102962_c0_seq2, comp89484_c0_seq1, comp87748_c0_seq1, comp82717_c0_seq1	comp48242_c0_seq2, comp100810_c0_seq1, comp547244_c0_seq1, comp27553_c0_seq1, comp1903608_c0_seq1, comp689586_c0_seq1, comp109388_c0_seq3, comp103735_c0_seq4, comp109388_c1_seq9, comp92617_c0_seq1, comp107242_c0_seq2, comp109388_c1_seq5, comp107242_c0_seq3, comp109388_c1_seq8, comp107242_c0_seq4, comp103735_c0_seq2, comp95668_c0_seq1, comp99712_c0_seq3, comp537912_c0_seq1, comp109388_c1_seq2, com…
GO:0016174	NAD(P)H oxidase activity	F	0.0286	5.53e-05	3	17	455	122919	OVER	comp99923_c2_seq7, comp99923_c0_seq1, comp84651_c0_seq1	comp108315_c2_seq2, comp107379_c1_seq6, comp108315_c2_seq1, comp99897_c0_seq2, comp99897_c0_seq1, comp99897_c0_seq4, comp108315_c1_seq1, comp99923_c2_seq1, comp99923_c2_seq2, comp99923_c2_seq3, comp99923_c2_seq4, comp95303_c0_seq2, comp99897_c1_seq1, comp99923_c2_seq5, comp99923_c2_seq6, comp99897_c0_seq5, comp99897_c1_seq2
