# Supplementary material for: Analysis of the resistance mechanisms in sugarcane during Sporisorium scitamineum infection using RNA-seq and microscopy
Source: PLoS One. 2018 May 24;13(5):e0197840. doi: 10.1371/journal.pone.0197840 (PMC5993111; doi:10.1371/journal.pone.0197840)
Supplement: S5 File — A) Differentially expressed hormone-related genes. B) Differentially expressed pathogenesis-related (PR) genes. C) Differentially expressed secondary metabolism genes. D) Differentially expressed primary metabolism genes. E) Differentially expressed plant development genes. F) Differentially expressed transporter genes. G) Differentially expressed transposable element genes. H) Differentially expressed unknown protein genes. (XLSX) [file pone.0197840.s005.xlsx]

## Sheet: A) Hormone
Sample ID	log2FoldChange	padj	Seq. Description	Seq. Length	#Hits	min. eValue	mean Similarity	#GOs	GOs	Enzyme Codes	InterProScan
Auxin
comp102398_c1_seq3	-1.18832	0.0113166	auxin-induced protein 6b-like	1030	20	1.87873e-20	0.8555	0	-	-
comp102851_c0_seq2	-0.67023	0.00707669	auxin-inducible protein	980	8	3.65633e-32	0.825	0	-	-
comp106388_c0_seq1	0.842998	0.0464266	auxin-independent growth promoter-like protein	421	20	6.75043e-12	0.4195	6	C:Golgi apparatus; C:endosome; C:trans-Golgi network; C:plastid; F:methyltransferase activity; P:methylation
comp88357_c0_seq3	1.71771	0.0479748	auxin-induced protein x10a-like	428	20	2.87767e-38	0.86	6	F:sequence-specific DNA binding transcription factor activity; P:auxin-activated signaling pathway; C:mitochondrion; F:calmodulin binding; C:transcription factor complex; P:regulation of transcription, DNA-templated
comp95998_c0_seq1	-0.233115	7.73212e-05	transport inhibitor response 1-like protein os04g0395600	3296	20	0	0.8985	13	P:primary root development; C:SCF ubiquitin ligase complex; F:inositol hexakisphosphate binding; P:auxin-activated signaling pathway; F:auxin binding; C:vacuolar membrane; P:protein ubiquitination; P:cellular response to nitrate; P:stamen development; P:response to molecule of bacterial origin; P:pollen maturation; P:lateral root development; C:nucleus
comp100434_c2_seq1	-0.751582	0.000502516	auxin-responsive protein	1192	20	1.35953e-151	0.8585	6	P:regulation of translation; P:auxin-activated signaling pathway; P:regulation of transcription, DNA-templated; F:protein dimerization activity; C:nucleus; P:transcription, DNA-templated
comp92407_c0_seq1	-0.467068	0.0022879	auxin-responsive protein iaa17-like	790	20	7.6993e-53	0.8365	6	P:regulation of translation; P:auxin-activated signaling pathway; P:regulation of transcription, DNA-templated; F:protein dimerization activity; C:nucleus; P:transcription, DNA-templated
Jasmonate
comp92915_c0_seq1	0.776837	0.000568677	ninja-family protein 5	1071	4	7.93484e-33	0.8025	1	C:nucleus
comp50147_c0_seq1	-1.9164	0.0310386	reticuline oxidase-like protein	324	20	1.18286e-58	0.802	5	F:flavin adenine dinucleotide binding; C:cytosol; F:UDP-N-acetylmuramate dehydrogenase activity; C:mitochondrion; P:amino sugar metabolic process	-
comp95065_c0_seq1	-1.72857	0.00340311	reticuline oxidase-like protein	1156	20	0	0.848	4	F:flavin adenine dinucleotide binding; F:UDP-N-acetylmuramate dehydrogenase activity; C:cytoplasmic membrane-bounded vesicle; P:amino sugar metabolic process	-
comp84827_c0_seq1	-1.64624	0.0183495	reticuline oxidase-like	645	20	6.54336e-103	0.7795	3	F:flavin adenine dinucleotide binding; F:UDP-N-acetylmuramate dehydrogenase activity; P:amino sugar metabolic process	-
comp73791_c0_seq1	-1.28113	3.38559e-05	60 kda jasmonate-induced	1019	13	4.96032e-64	0.4938	7	F:rRNA N-glycosylase activity; P:defense response; F:hydrolase activity; P:metabolic process; P:negative regulation of translation; C:cytoplasmic membrane-bounded vesicle; F:hydrolase activity, acting on glycosyl bonds
comp96572_c0_seq2	0.743282	0.0313559	lipoxygenase partial	1013	20	1.76311e-60	0.9165	13	P:response to other organism; P:electron transport chain; P:lipid oxidation; P:response to jasmonic acid; P:response to wounding; P:negative regulation of defense response to insect; P:lateral root formation; F:linoleate 9S-lipoxygenase activity; C:chloroplast; F:linoleate 13S-lipoxygenase activity; F:iron ion binding; P:response to abscisic acid; P:oxylipin biosynthetic process
comp100783_c0_seq2	-0.152606	0.0273978	coronatine-insensitive protein 1-like	2428	20	0	0.858	12	P:stomatal movement; P:response to insect; P:negative regulation of defense response; P:jasmonic acid mediated signaling pathway; P:defense response to bacterium; C:SCF ubiquitin ligase complex; P:response to wounding; P:regulation of flower development; P:SCF-dependent proteasomal ubiquitin-dependent protein catabolic process; P:shade avoidance; P:response to far red light; P:defense response to…
Brassinosteroid
comp106096_c0_seq17	-1.42649	6.34774e-05	cytokinin hydroxylase-like	1364	20	0	0.8205	7	C:cytoplasmic membrane-bounded vesicle; C:plasmodesma; F:monooxygenase activity; F:iron ion binding; F:heme binding; F:oxidoreductase activity, acting on paired donors, with incorporation or reduction of molecular oxygen; P:trans-zeatin biosynthetic process
comp76199_c0_seq2	-1.52399	0.0310448	monocopper oxidase-like protein sku5	456	20	9.5714e-96	0.9075	9	C:plant-type cell wall; F:oxidoreductase activity; F:copper ion binding; C:anchored component of plasma membrane; C:cytoplasmic membrane-bounded vesicle; C:plasmodesma; P:cell tip growth; C:vacuolar membrane; C:apoplast	-
comp100153_c0_seq1	-0.226789	0.0403581	cue domain containing protein	1571	20	1.93567e-132	0.822	4	F:heme binding; F:oxidoreductase activity, acting on paired donors, with incorporation or reduction of molecular oxygen; F:iron ion binding; C:plastid	EC:1.2.1.44
comp101944_c0_seq1	-0.677899	0.00114832	hipl1 protein	2442	20	0	0.8525	6	F:oxidoreductase activity, acting on the CH-OH group of donors, quinone or similar compound as acceptor; P:carbohydrate metabolic process; C:anchored component of plasma membrane; C:cytoplasmic membrane-bounded vesicle; F:quinone binding; C:mitochondrion
comp97270_c0_seq4	-1.1258	0.0393701	phosphatidylinositol synthase 2 isoform x1	979	20	5.01528e-76	0.9125	8	F:oxidoreductase activity; C:Golgi apparatus; C:cytoplasmic membrane-bounded vesicle; F:CDP-diacylglycerol-inositol 3-phosphatidyltransferase activity; P:phospholipid biosynthetic process; C:membrane; C:endoplasmic reticulum; P:glycerolipid metabolic process
comp94092_c0_seq3	-1.50238	0.000568677	sulfite oxidase-like	2695	20	0	0.8015	8	F:oxidoreductase activity; F:electron carrier activity; F:molybdenum ion binding; P:response to sulfur dioxide; P:chlorophyll metabolic process; F:molybdopterin cofactor binding; C:mitochondrion; P:electron transport	-
comp96530_c0_seq1	-0.199625	0.0121907	gata transcription factor 25	1557	20	4.70396e-138	0.856	5	F:sequence-specific DNA binding; F:sequence-specific DNA binding transcription factor activity; F:zinc ion binding; C:transcription factor complex; P:regulation of transcription, DNA-templated	-
comp108170_c1_seq1	-0.778555	0.00344775	cytochrome p450 90a1-like	1233	20	0	0.9125	11	P:brassinosteroid biosynthetic process; P:response to UV-B; P:brassinosteroid homeostasis; P:pollen exine formation; F:oxidoreductase activity, acting on paired donors, with incorporation or reduction of molecular oxygen; P:positive regulation of flower development; F:monooxygenase activity; C:cytoplasmic membrane-bounded vesicle; P:anther wall tapetum cell differentiation; F:heme binding; F:iron…	-
comp108170_c1_seq2	-1.07907	0.0309763	cytochrome p450 90a1-like	1436	20	0	0.916	11	P:brassinosteroid biosynthetic process; P:response to UV-B; P:brassinosteroid homeostasis; P:pollen exine formation; F:oxidoreductase activity, acting on paired donors, with incorporation or reduction of molecular oxygen; P:positive regulation of flower development; F:monooxygenase activity; C:cytoplasmic membrane-bounded vesicle; P:anther wall tapetum cell differentiation; F:heme binding; F:iron…	-
comp107236_c0_seq1	-0.293897	0.00340311	protein flowering locus d isoform x1	2894	20	0	0.903	7	P:carbohydrate metabolic process; P:chromatin modification; F:oxidoreductase activity; F:DNA binding; F:methyltransferase activity; F:alpha-L-fucosidase activity; C:plastid
comp97702_c0_seq1	-0.629373	0.000485227	delta -sterol-c5 -desaturase-like	1403	20	0	0.917	4	P:fatty acid biosynthetic process; F:oxidoreductase activity; F:iron ion binding; C:integral component of membrane
comp76138_c0_seq6	2.91667	8.47081e-06	sterol desaturase family expressed	968	20	3.74738e-57	0.8005	4	P:fatty acid biosynthetic process; F:oxidoreductase activity; F:iron ion binding; C:integral component of membrane
comp107943_c0_seq5	-1.05907	0.00839856	nadp-dependent oxidoreductase p1	1534	20	0	0.8815	8	P:response to oxidative stress; P:response to cadmium ion; C:plasmodesma; C:plasma membrane; F:2-alkenal reductase [NAD(P)] activity; C:nucleus; C:cytosol; F:zinc ion binding	EC:3.2.1.152
ethylene
comp93934_c0_seq1	-0.603143	0.0254517	gdsl esterase lipase at5g45910-like	714	20	1.13375e-92	0.898	3	F:hydrolase activity, acting on ester bonds; C:cytoplasmic membrane-bounded vesicle; P:lipid metabolic process	-
comp107949_c0_seq1	-0.472225	0.00637513	gdsl esterase lipase at5g45910-like	538	20	3.07455e-124	0.903	3	F:hydrolase activity, acting on ester bonds; C:cytoplasmic membrane-bounded vesicle; P:lipid metabolic process
comp97278_c0_seq1	-0.400384	0.0389532	gdsl esterase lipase at5g45910-like	1765	20	0	0.8725	3	F:hydrolase activity, acting on ester bonds; C:cytoplasmic membrane-bounded vesicle; P:lipid metabolic process	EC:2.4.1.82
comp108608_c0_seq9	-1.54401	0.00533302	ocs element-binding factor 1-like	2070	20	1.33582e-63	0.712	5	F:sequence-specific DNA binding transcription factor activity; F:sequence-specific DNA binding; C:plastid; C:transcription factor complex; P:regulation of transcription, DNA-templated
comp108608_c0_seq6	-1.17124	8.62744e-05	ocs element-binding factor 1-like	1763	20	4.31878e-96	0.7435	5	F:sequence-specific DNA binding transcription factor activity; F:sequence-specific DNA binding; C:plastid; C:transcription factor complex; P:regulation of transcription, DNA-templated	-
comp86044_c0_seq1	-0.263105	8.47081e-06	multiprotein-bridging factor 1a	1017	20	1.49946e-93	0.9635	5	F:sequence-specific DNA binding; C:cytoplasm; F:transcription coactivator activity; C:transcription factor complex; P:positive regulation of transcription, DNA-templated
comp105897_c0_seq1	-0.745074	0.00950872	protein ein4-like	3659	20	0	0.8765	11	P:ethylene-activated signaling pathway; F:phosphorelay response regulator activity; F:ethylene binding; P:regulation of transcription, DNA-templated; F:DNA binding; C:cytoplasmic membrane-bounded vesicle; F:ATP binding; C:endoplasmic reticulum membrane; F:phosphorelay sensor kinase activity; P:regulation of transcription, DNA-templated; C:protein histidine kinase complex
comp99131_c0_seq1	-0.767363	0.013831	gdsl esterase lipase at1g09390-like	1393	20	0	0.819	2	P:lipid metabolic process; F:hydrolase activity, acting on ester bonds
comp103701_c0_seq13	-0.69652	0.00478194	gdsl esterase lipase at5g45670-like	807	20	2.40005e-116	0.8775	7	P:lipid metabolic process; F:hydrolase activity, acting on ester bonds; C:cytoplasmic membrane-bounded vesicle; C:cell wall; C:chloroplast thylakoid; C:nucleus; C:apoplast
comp91235_c0_seq1	-1.51793	0.000244326	ethylene-responsive element binding protein 2	436	7	1.83634e-20	0.6486	1	P:regulation of transcription, DNA-templated
comp98720_c0_seq4	-1.26324	0.0357664	ethylene-responsive transcription factor erf015-like	1462	8	1.88987e-23	0.6013	1	P:regulation of transcription, DNA-templated	EC:3.2.1.24
comp97051_c0_seq1	-1.64319	9.30091e-12	ethylene-responsive transcription factor 1-like isoform x1	1208	20	9.64702e-71	0.549	2	P:regulation of transcription, DNA-templated; C:intracellular membrane-bounded organelle	-
comp97051_c0_seq3	-1.46593	2.35871e-05	ethylene-responsive transcription factor 1-like isoform x1	1227	20	1.14698e-70	0.549	2	P:regulation of transcription, DNA-templated; C:intracellular membrane-bounded organelle	-
comp97051_c0_seq2	-1.36104	1.51476e-10	ethylene-responsive transcription factor 1-like isoform x1	1301	20	2.32247e-70	0.549	2	P:regulation of transcription, DNA-templated; C:intracellular membrane-bounded organelle	-
comp91893_c0_seq3	-1.26428	0.0319257	tpa: ap2 erebp transcription factor superfamily protein	755	3	2.26606e-17	0.6633	5	P:regulation of transcription, DNA-templated; P:transcription, DNA-templated; C:nucleus; F:sequence-specific DNA binding transcription factor activity; F:DNA binding	EC:2.1.1
comp78277_c0_seq1	-1.10689	0.0101849	ethylene-responsive element binding protein 2	784	15	1.35399e-44	0.504	5	P:regulation of transcription, DNA-templated; P:transcription, DNA-templated; C:nucleus; F:sequence-specific DNA binding transcription factor activity; F:DNA binding	EC:2.7.11.23; EC:2.7.11.22
comp71904_c0_seq1	-1.62882	0.0132411	root abundant factor	299	6	4.15266e-21	0.5883	5	P:regulation of transcription, DNA-templated; P:transcription, DNA-templated; C:nucleus; F:sequence-specific DNA binding transcription factor activity; F:DNA binding
comp107435_c0_seq1	-0.743216	0.00205359	ein3-binding f-box protein 1-like	2148	20	0	0.8855	3	P:response to ethylene; C:SCF ubiquitin ligase complex; C:mitochondrion
comp103368_c0_seq1	-1.37403	0.0137765	ap2 erebp transcription factor superfamily protein	1892	20	4.48685e-123	0.7165	9	P:response to stimulus; P:negative regulation of biological process; P:system development; F:DNA binding; P:post-embryonic development; F:sequence-specific DNA binding transcription factor activity; C:nucleus; C:transcription factor complex; P:regulation of transcription, DNA-templated
Abscisic acid
comp99173_c0_seq14	-0.501892	0.00031754	abscisic acid receptor pyl8-like	1391	20	2.14039e-135	0.942	0	-
comp96782_c0_seq2	-0.252808	1.35314e-07	calcium-dependent protein kinase sk5-like	1795	20	0	0.9685	11	C:cytosol; P:protein autophosphorylation; F:calcium ion binding; P:regulation of inward rectifier potassium channel activity; P:regulation of pollen tube growth; P:abscisic acid-activated signaling pathway; P:positive regulation of abscisic acid-activated signaling pathway; F:ATP binding; F:calmodulin-dependent protein kinase activity; C:plasma membrane; P:serine family amino acid metabolic proce…	EC:3.4.23
comp452321_c0_seq1	-1.92317	0.0254283	ammonium transporter 1 member 1-like	417	20	4.52214e-48	0.8755	9	C:integral component of membrane; C:plasmodesma; P:protein polymerization; P:lateral root formation; P:lateral root branching; P:response to karrikin; F:high affinity secondary active ammonium transmembrane transporter activity; P:response to abscisic acid; C:nucleus
comp109860_c0_seq13	-0.720655	0.00727162	aquaporin pip2-4	573	20	1.37363e-32	0.9525	13	C:integral component of membrane; P:root hair elongation; P:response to water deprivation; C:mitochondrion; C:plasmodesma; F:water channel activity; C:chloroplast envelope; F:ubiquitin protein ligase binding; P:hydrogen peroxide transmembrane transport; C:vacuole; P:response to abscisic acid; P:response to nematode; C:plasma membrane
comp84743_c0_seq1	-1.15223	8.23387e-09	plasma membrane integral protein	679	20	5.90005e-60	0.996	13	C:integral component of membrane; P:root hair elongation; P:response to water deprivation; C:mitochondrion; C:plasmodesma; F:water channel activity; C:chloroplast envelope; F:ubiquitin protein ligase binding; P:response to osmotic stress; P:hydrogen peroxide transmembrane transport; C:vacuole; P:response to abscisic acid; C:plasma membrane	EC:2.7.11; EC:2.7.10
comp105800_c0_seq1	-0.674055	0.0179985	e3 ubiquitin-protein ligase lin-1-like	2696	20	0	0.835	1	C:plastid
comp102069_c0_seq1	0.918815	0.04646	amp deaminase-like	4115	20	0	0.887	9	F:AMP deaminase activity; C:cytosol; P:IMP biosynthetic process; C:integral component of mitochondrial outer membrane; F:protein histidine kinase binding; P:response to abscisic acid; C:nucleus; P:embryo development ending in seed dormancy; P:purine nucleobase metabolic process
comp95026_c0_seq5	-0.811764	0.0207267	e3 ubiquitin-protein ligase aip2	1624	20	0	0.8445	7	F:ligase activity; F:ubiquitin-protein transferase activity; C:cytosol; F:zinc ion binding; C:mitochondrion; P:response to abscisic acid; P:negative regulation of abscisic acid-activated signaling pathway
comp88603_c0_seq3	-0.214318	0.0243932	e3 ubiquitin-protein ligase sinat5-like	1217	20	0	0.981	7	F:ligase activity; F:ubiquitin-protein transferase activity; P:multicellular organismal development; P:ubiquitin-dependent protein catabolic process; C:nucleus; F:zinc ion binding; C:mitochondrion
comp102307_c0_seq1	-0.172611	0.0138507	map kinase	2727	20	0	0.937	15	F:MAP kinase activity; P:defense response; C:cytosol; C:integral component of membrane; F:calmodulin binding; P:response to jasmonic acid; C:mitochondrion; P:response to wounding; P:abscisic acid-activated signaling pathway; F:ATP binding; P:response to hydrogen peroxide; C:nucleus; C:plasma membrane; P:transmembrane receptor protein serine/threonine kinase signaling pathway; P:serine family amin…
comp95124_c0_seq2	0.663764	0.019764	protein phosphatase 2c abi2	1787	20	0	0.863	5	F:metal ion binding; F:protein serine/threonine phosphatase activity; C:cytoplasmic membrane-bounded vesicle; P:protein dephosphorylation; C:protein serine/threonine phosphatase complex
comp103695_c0_seq1	-0.425416	0.0348104	u-box domain-containing protein 35-like	2930	20	0	0.764	8	F:protein serine/threonine kinase activity; F:ubiquitin-protein transferase activity; F:ATP binding; C:ubiquitin ligase complex; C:chloroplast; P:response to stress; C:plasma membrane; P:serine family amino acid metabolic process	-
comp92659_c0_seq2	-2.16741	8.23387e-09	abscisic acid receptor pyl4-like	825	20	1.93871e-55	0.925	3	F:receptor activity; F:abscisic acid binding; P:signal transduction	-
comp85258_c0_seq2	-0.314655	0.00529501	sumo-conjugating enzyme sce1	879	20	6.34877e-106	0.977	4	P:embryo development ending in seed dormancy; F:SUMO ligase activity; C:nucleus; P:response to abscisic acid	-
comp81367_c0_seq1	-2.58628	0.00013267	probable pleiotropic drug resistance protein 2-like	663	20	1.42695e-127	0.918	6	P:response to ozone; C:integral component of membrane; P:lead ion transport; F:ATP binding; F:ATPase activity; P:abscisic acid transport	EC:3.1.1.3
comp87296_c0_seq3	-1.90839	0.0212602	probable pleiotropic drug resistance protein 2-like	884	20	0	0.8835	6	P:response to ozone; C:integral component of membrane; P:lead ion transport; F:ATP binding; F:ATPase activity; P:abscisic acid transport	EC:4.3.1.25; EC:4.3.1.24
comp98831_c0_seq1	-0.340393	0.0202593	abscisic stress ripening protein 2	885	4	5.63963e-12	0.9525	1	P:response to stress
comp108639_c1_seq42	0.960628	0.00651402	aba responsive element binding factor 1	625	20	4.59441e-25	0.916	7	P:response to water deprivation; F:sequence-specific DNA binding transcription factor activity; F:sequence-specific DNA binding; P:response to salt stress; P:response to abscisic acid; C:transcription factor complex; P:regulation of transcription, DNA-templated
comp84731_c0_seq1	1.12215	0.0378866	bzip transcription factor abi5	689	20	8.52376e-100	0.822	7	P:response to water deprivation; F:sequence-specific DNA binding transcription factor activity; F:sequence-specific DNA binding; P:response to salt stress; P:response to abscisic acid; C:transcription factor complex; P:regulation of transcription, DNA-templated
SA genes
comp97115_c2_seq3	-1.68775	0.0106511	probable wrky transcription factor 31-like	1102	15	9.48003e-30	0.6527	1	F:metal ion binding
comp89300_c0_seq1	-1.08429	0.0300425	anther-specific proline-rich protein apg	326	20	3.07257e-21	0.9045	10	P:hyperosmotic salinity response; P:lipid metabolic process; P:response to salicylic acid; F:alpha-amylase activity; F:hydrolase activity, acting on ester bonds; P:response to lithium ion; C:cytoplasmic membrane-bounded vesicle; F:calcium ion binding; P:starch metabolic process; P:sucrose metabolic process
comp87618_c0_seq1	0.528561	0.019536	calreticulin precursor	1087	20	1.77799e-07	0.85	15	P:response to oxidative stress; P:sequestering of calcium ion; F:calcium ion binding; C:mitochondrion; P:protein folding; P:response to salt stress; C:plasmodesma; C:vacuolar membrane; C:cytoplasmic membrane-bounded vesicle; C:endoplasmic reticulum lumen; F:unfolded protein binding; P:multicellular organismal development; C:chloroplast; P:response to cadmium ion; C:apoplast
cytokinin
comp97497_c5_seq2	-0.779407	0.0368149	actin- expressed	437	20	1.06001e-26	0.997	24	P:response to cytokinin; P:response to far red light; C:chloroplast envelope; P:response to wounding; C:apoplast; C:cytoplasmic membrane-bounded vesicle; C:vacuole; P:response to red light; P:response to salt stress; P:cell division; C:cell wall; C:nucleolus; P:response to auxin; C:cytosol; C:chloroplast stroma; C:cytoskeleton; P:seed germination; P:response to high light intensity; P:root hair c…
Giberellin
comp56860_c0_seq1	1.48939	0.0456691	gibberellin 2-beta-dioxygenase 8	704	20	2.33331e-91	0.9195	3	F:iron ion binding; F:C-20 gibberellin 2-beta-dioxygenase activity; P:gibberellin metabolic process
Oxidoreductase
comp104184_c3_seq5	0.677038	0.044338	cytochrome b6	442	20	3.46473e-45	0.944	9	F:oxidoreductase activity; F:iron ion binding; F:heme binding; F:electron transporter, transferring electrons within cytochrome b6/f complex of photosystem II activity; C:integral component of membrane; P:respiratory electron transport chain; P:photosynthesis; C:chloroplast thylakoid membrane; P:electron transport
comp84651_c0_seq1	0.771068	0.0321676	respiratory burst oxidase homolog protein e-like	645	20	3.41061e-110	0.9245	7	F:oxidoreductase activity, acting on NAD(P)H, oxygen as acceptor; C:integral component of membrane; F:peroxidase activity; C:mitochondrion; F:calcium ion binding; P:peroxidase reaction; P:response to oxidative stress
comp76406_c0_seq1	0.723842	0.0327705	peroxisomal -dienoyl- reductase	316	20	1.95901e-67	0.9375	2	C:vacuolar membrane; F:oxidoreductase activity
comp89923_c0_seq1	0.735786	0.0348104	nadp-dependent d-sorbitol-6-phosphate dehydrogenase	376	20	1.02299e-24	0.953	4	P:response to cadmium ion; C:cytosol; F:oxidoreductase activity; C:plastid

## Sheet: B) PR genes
Sample ID	log2FoldChange	padj	Seq. Description	Seq. Length	#Hits	min. eValue	mean Similarity	#GOs	GOs	Enzyme Codes	InterProScan
PR-1 like
comp105990_c0_seq1	-1.66482	0.0271765	pathogenesis-related protein 1	754	20	4.24233e-44	0.875	2	P:response to biotic stimulus; P:defense response	-
comp101586_c0_seq6	0.731973	0.0292155	pathogenesis-related maize seed protein	1529	20	2.99004e-93	0.942	4	C:extracellular region; C:cytoplasmic membrane-bounded vesicle; P:defense response; P:response to biotic stimulus
comp101586_c0_seq8	1.0261	0.0357664	pathogenesis-related maize seed protein	686	20	2.68236e-97	0.942	4	C:extracellular region; C:cytoplasmic membrane-bounded vesicle; P:defense response; P:response to biotic stimulus
PR-2 Beta-1,3-Glucanase
comp102358_c0_seq8	-0.536606	0.000329918	glucan endo- -beta-glucosidase 4 precursor	2443	20	1.52084e-60	0.8935	1	C:cytoplasmic membrane-bounded vesicle
comp496981_c0_seq1	1.88629	0.0357664	endoglucanase 1 precursor	256	20	2.84831e-44	0.727	3	F:cellulase activity; P:starch metabolic process; P:sucrose metabolic process
comp95195_c0_seq3	-2.01397	0.000171951	glucan -beta-glucosidase	1852	20	0	0.8285	4	F:hydrolase activity, hydrolyzing O-glycosyl compounds; F:protein binding, bridging; P:carbohydrate metabolic process; F:actin filament binding	-
comp102673_c0_seq3	-0.61167	0.0226523	probable glucan -beta-glucosidase a	2280	20	0	0.8465	4	F:hydrolase activity, hydrolyzing O-glycosyl compounds; F:protein binding, bridging; P:carbohydrate metabolic process; F:actin filament binding	-
comp101283_c0_seq2	-0.508004	0.0236231	glucan endo- -beta-glucosidase 7 precursor	1934	20	0	0.909	5	F:hydrolase activity, hydrolyzing O-glycosyl compounds; P:carbohydrate metabolic process; C:cytoplasmic membrane-bounded vesicle; C:anchored component of plasma membrane; C:nucleus	-
comp92551_c0_seq1	-1.13662	0.0308478	endoglucanase 3-like	669	20	1.19459e-64	0.9045	12	P:cell wall modification involved in multidimensional cell growth; C:plasmodesma; P:cellulose catabolic process; C:plant-type cell wall; F:cellulase activity; C:extracellular region; C:chloroplast; P:response to nematode; C:Golgi apparatus; C:plasma membrane; P:starch metabolic process; P:sucrose metabolic process
comp106839_c0_seq2	-0.735054	0.0415694	glucan endo- -beta-glucosidase-like	1584	20	0	0.8415	7	P:defense response; C:plasmodesma; C:cytoplasmic membrane-bounded vesicle; F:glucan endo-1,3-beta-D-glucosidase activity; C:cell wall; P:starch metabolic process; P:sucrose metabolic process
PR-3 chitinase
comp85113_c0_seq1	-1.48765	0.027338	chitinase 2-like	557	20	9.02391e-77	0.8555	5	P:carbohydrate metabolic process; F:chitinase activity; C:cytoplasmic membrane-bounded vesicle; P:chitin catabolic process; P:cell wall macromolecule catabolic process	-
comp100686_c0_seq7	-1.40055	0.000171951	chitinase 6-like	495	20	2.62002e-60	0.877	11	P:defense response; P:chitin catabolic process; P:cell wall macromolecule catabolic process; F:chitin binding; P:somatic embryogenesis; C:plant-type cell wall; C:cytoplasmic membrane-bounded vesicle; F:chitinase activity; P:polysaccharide catabolic process; C:plasma membrane; C:apoplast	-
comp91250_c0_seq1	-0.643386	1.13733e-14	chitin elicitor-binding protein	1479	20	0	0.771	3	C:membrane; C:cytoplasmic membrane-bounded vesicle; F:protein self-association	-
PR-5 Thaumatin-like
comp75791_c0_seq1	0.427986	0.00483574	thaumatin-like partial	1220	20	1.07951e-88	0.8725	2	C:extracellular region; C:cytoplasmic membrane-bounded vesicle
PR-7 Subtilase
comp88917_c0_seq2	1.1995	0.00934299	subtilisin-like protease	865	20	2.03705e-102	0.781	4	F:serine-type endopeptidase activity; C:cytoplasmic membrane-bounded vesicle; C:cell wall; C:extracellular region
PR9 Lignin forming Peroxidase, prx
comp83681_c1_seq1	-1.12624	0.000258229	peroxidase	523	20	2.34915e-16	0.938	7	F:metal ion binding; P:hydrogen peroxide catabolic process; C:cytoplasmic membrane-bounded vesicle; F:heme binding; F:peroxidase activity; C:extracellular region; P:peroxidase reaction
comp39158_c0_seq1	-1.79879	0.00485187	peroxidase 2-like	561	20	3.00165e-85	0.914	6	F:metal ion binding; P:response to oxidative stress; C:cytoplasmic membrane-bounded vesicle; F:heme binding; F:peroxidase activity; P:peroxidase reaction
comp8317_c0_seq1	-1.78755	0.0454691	peroxidase 43-like	366	12	2.76666e-14	0.8583	13	F:metal ion binding; P:response to oxidative stress; C:Golgi apparatus; C:cytoplasmic membrane-bounded vesicle; F:heme binding; C:cell wall; P:defense response to fungus; P:lignin metabolic process; F:peroxidase activity; P:respiratory burst; C:membrane; C:apoplast; P:peroxidase reaction
comp78906_c0_seq1	-1.718	0.0180225	peroxidase 52	293	20	1.42259e-14	0.8215	6	F:metal ion binding; P:response to oxidative stress; C:cytoplasmic membrane-bounded vesicle; F:heme binding; F:peroxidase activity; P:peroxidase reaction
comp102526_c0_seq2	-1.02441	7.24279e-05	peroxidase 5-like	789	20	3.1686e-75	0.781	6	F:heme binding; F:metal ion binding; F:peroxidase activity; C:mitochondrion; P:response to oxidative stress; P:peroxidase reaction	-
comp86160_c0_seq1	-1.66515	0.00743804	peroxidase p7-like	430	20	2.42219e-97	0.9035	6	F:metal ion binding; P:response to oxidative stress; C:cytoplasmic membrane-bounded vesicle; F:heme binding; F:peroxidase activity; P:peroxidase reaction	EC:3.1.2.14
comp83681_c2_seq1	-0.947687	0.000173472	peroxidase 2	423	20	1.10715e-92	0.869	7	F:metal ion binding; P:response to oxidative stress; P:cellular response to hypoxia; C:cytoplasmic membrane-bounded vesicle; F:heme binding; F:peroxidase activity; P:peroxidase reaction
comp100384_c0_seq1	-0.729415	3.90606e-15	peroxidase 51-like	1433	20	0	0.7905	6	F:metal ion binding; P:response to oxidative stress; C:cytoplasmic membrane-bounded vesicle; F:heme binding; F:peroxidase activity; P:peroxidase reaction
comp94040_c0_seq5	-1.79565	5.65614e-05	bacterial-induced peroxidase precursor	413	20	2.96748e-28	0.8695	6	F:metal ion binding; P:response to oxidative stress; C:cytoplasmic membrane-bounded vesicle; F:heme binding; F:peroxidase activity; P:peroxidase reaction	-
comp104021_c1_seq5	-1.0868	0.000601003	cationic peroxidase 1-like	1591	20	5.07651e-146	0.7955	6	F:metal ion binding; P:hydrogen peroxide catabolic process; F:heme binding; F:peroxidase activity; C:extracellular region; P:peroxidase reaction
comp101909_c2_seq3	-0.603057	0.000637149	peroxidase 51-like	1358	20	0	0.8615	7	F:metal ion binding; P:response to oxidative stress; C:cytoplasmic membrane-bounded vesicle; F:heme binding; F:peroxidase activity; P:response to salt stress; P:peroxidase reaction
comp99923_c2_seq7	-1.73513	3.01405e-06	respiratory burst oxidase homolog protein b-like	952	20	8.97121e-134	0.87	8	F:NAD(P)H oxidase activity; F:calcium ion binding; F:peroxidase activity; C:integral component of membrane; P:response to heat; P:seed germination; P:peroxidase reaction; P:response to oxidative stress
comp99923_c0_seq1	-1.40727	0.0361655	respiratory burst oxidase homolog protein b-like	376	20	2.63716e-62	0.8975	9	F:NAD(P)H oxidase activity; F:protein self-association; F:calcium ion binding; F:peroxidase activity; C:integral component of membrane; P:response to heat; P:seed germination; P:peroxidase reaction; P:response to oxidative stress
PR-10 Ribonuclease
comp98823_c0_seq1	-1.17908	0.0348104	ribonuclease h protein at1g65750	1366	20	4.0491e-159	0.5905	1	P:RNA-dependent DNA replication
PR-14 Lipid-transfer protein										-
comp86442_c0_seq1	-1.10993	0.0148202	14 kda proline-rich	375	20	2.97158e-14	0.89	3	P:lipid transport; C:cytoplasmic membrane-bounded vesicle; F:lipid binding
comp90046_c0_seq2	-1.09998	1.68202e-06	14 kda proline-rich	480	20	1.36103e-41	0.913	4	F:peptidase activity; F:lipid binding; C:cytoplasmic membrane-bounded vesicle; P:lipid transport	-
comp86965_c0_seq1	-1.37191	0.0267657	lipid-transfer protein dir1	778	20	4.65235e-51	0.873	4	P:systemic acquired resistance, salicylic acid mediated signaling pathway; C:cytoplasmic membrane-bounded vesicle; F:zinc ion binding; F:fatty acid binding
comp92072_c0_seq1	-0.799117	1.4562e-19	lipid transfer protein	1057	20	7.30055e-76	0.8385	3	P:lipid transport; C:cytoplasmic membrane-bounded vesicle; C:anchored component of plasma membrane
PR-15 Oxalate oxidase
comp82717_c0_seq1	1.24947	0.0130226	oxalate oxidase	1197	20	1.60899e-143	0.9035	8	F:nutrient reservoir activity; F:manganese ion binding; C:cytoplasmic membrane-bounded vesicle; P:response to stress; C:cell wall; C:apoplast; F:oxalate oxidase activity; P:glyoxylate metabolic process
PR-16 Germin-like
comp86851_c0_seq1	0.497752	0.0428763	germin-like protein 5-1	686	20	5.33271e-65	0.8945	10	F:nutrient reservoir activity; C:plant-type cell wall; F:manganese ion binding; P:response to cold; C:plasmodesma; C:cytoplasmic membrane-bounded vesicle; P:regulation of root development; P:plasmodesmata-mediated intercellular transport; C:nucleus; C:apoplast
comp102962_c0_seq2	0.529356	0.0165364	germin-like protein 5-1	825	20	6.7768e-49	0.912	11	P:plasmodesmata-mediated intercellular transport; F:nutrient reservoir activity; F:manganese ion binding; C:plasmodesma; P:response to cold; F:superoxide dismutase activity; C:plant-type cell wall; C:cytoplasmic membrane-bounded vesicle; C:extracellular region; P:regulation of root development; C:nucleus
comp87748_c0_seq1	-1.02088	0.0411842	germin-like protein	953	20	3.20968e-129	0.889	8	F:nutrient reservoir activity; C:plant-type cell wall; F:manganese ion binding; P:response to cold; C:cytoplasmic membrane-bounded vesicle; C:extracellular matrix; C:nucleus; C:apoplast	-
comp89484_c0_seq1	-1.11412	0.00013267	germin-like protein subfamily 3 member 2	698	20	2.24662e-77	0.9115	3	C:apoplast; F:manganese ion binding; F:nutrient reservoir activity	-
serine-threonine protein kinase
comp99718_c0_seq1	-0.470616	0.00917	receptor-like protein kinase 5	504	20	5.56819e-90	0.8625	6	C:cytoplasmic membrane-bounded vesicle; C:plasma membrane; F:ATP binding; C:integral component of membrane; F:protein serine/threonine kinase activity; P:serine family amino acid metabolic process	-
comp103526_c1_seq7	0.309759	0.0106851	protein strubbelig-receptor family 7-like	1052	20	0	0.9515	7	C:cytoplasmic membrane-bounded vesicle; C:plasma membrane; F:protein kinase activity; F:ATP binding; C:integral component of membrane; C:nucleus; C:cytosol
comp94775_c2_seq1	-1.23241	3.81249e-05	cysteine-rich receptor-like protein kinase 10-like	1274	20	1.91533e-148	0.7655	6	C:cytoplasmic membrane-bounded vesicle; F:ATP binding; C:membrane; F:protein serine/threonine kinase activity; C:mitochondrion; P:serine family amino acid metabolic process
comp94775_c1_seq1	-1.0763	0.0210848	cysteine-rich receptor-like protein kinase 10-like	241	20	1.53412e-46	0.9265	6	C:cytoplasmic membrane-bounded vesicle; F:ATP binding; C:membrane; F:protein serine/threonine kinase activity; C:mitochondrion; P:serine family amino acid metabolic process	-
comp110365_c0_seq1	-1.20017	1.18435e-08	cysteine-rich receptor-like protein kinase 10-like	2233	20	0	0.853	5	C:cytoplasmic membrane-bounded vesicle; F:ATP binding; C:membrane; F:protein serine/threonine kinase activity; P:serine family amino acid metabolic process
comp94158_c0_seq1	-0.763622	0.0121907	l-type lectin-domain containing receptor kinase -like	861	20	1.24224e-132	0.854	7	C:cytoplasmic membrane-bounded vesicle; F:carbohydrate binding; F:ATP binding; C:membrane; F:protein serine/threonine kinase activity; C:mitochondrion; P:serine family amino acid metabolic process
comp462063_c0_seq1	-2.11724	0.0068818	l-type lectin-domain containing receptor kinase -like	635	20	1.28315e-118	0.783	6	C:cytoplasmic membrane-bounded vesicle; F:carbohydrate binding; F:ATP binding; C:membrane; F:protein serine/threonine kinase activity; P:serine family amino acid metabolic process
comp87485_c0_seq1	-0.802309	0.0144082	l-type lectin-domain containing receptor kinase -like	778	20	1.00294e-94	0.836	6	C:cytoplasmic membrane-bounded vesicle; F:carbohydrate binding; F:ATP binding; C:membrane; F:protein serine/threonine kinase activity; P:serine family amino acid metabolic process
comp105507_c0_seq2	-0.250641	0.0381817	probable inactive leucine-rich repeat receptor-like protein kinase at3g03770	4384	20	0	0.822	4	C:cytoplasmic membrane-bounded vesicle; F:protein kinase activity; F:ATP binding; C:integral component of membrane
comp108775_c0_seq2	-0.732488	1.59022e-09	probable lrr receptor-like serine threonine-protein kinase at4g08850	3077	20	0	0.8325	6	C:cytoplasmic membrane-bounded vesicle; F:protein tyrosine kinase activity; F:ATP binding; C:integral component of membrane; F:protein serine/threonine kinase activity; P:serine family amino acid metabolic process
comp91729_c0_seq1	-0.37753	0.0226523	gsk-like kinase	925	20	7.08154e-116	0.9745	7	C:cytosol; P:protein autophosphorylation; F:protein serine/threonine kinase activity; P:meristem structural organization; P:hyperosmotic salinity response; F:ATP binding; P:serine family amino acid metabolic process
comp108975_c0_seq1	-0.237562	0.0248806	phytosulfokine receptor 1-like	4092	20	0	0.819	11	C:integral component of membrane; F:guanylate cyclase activity; F:protein serine/threonine kinase activity; P:response to wounding; P:innate immune response; F:ATP binding; F:peptide receptor activity; P:regulation of defense response; P:purine nucleobase metabolic process; P:GTP metabolic process; P:serine family amino acid metabolic process
comp94775_c0_seq1	-1.30587	0.0267657	cysteine-rich receptor-like protein kinase 10-like	492	20	3.68694e-90	0.6805	5	C:intracellular membrane-bounded organelle; C:cytoplasmic part; F:ATP binding; F:protein serine/threonine kinase activity; P:serine family amino acid metabolic process	EC:3.4.23; EC:2.7.7.49
comp105479_c0_seq1	-0.554694	0.0398426	receptor-like serine threonine-protein kinase ale2-like isoform x3	1806	20	6.27092e-133	0.928	6	C:plasma membrane; F:ATP binding; F:protein serine/threonine kinase activity; C:plastid; C:mitochondrion; P:serine family amino acid metabolic process	-
comp103526_c0_seq1	0.451871	0.0129664	tpa: strubbelig family receptor protein kinase	1516	20	0	0.8685	6	C:plasma membrane; F:protein kinase activity; F:ATP binding; C:integral component of membrane; C:nucleus; C:cytosol
comp100020_c0_seq1	-0.424993	0.0152267	serine threonine-protein kinase ht1-like	1972	20	0	0.9145	5	C:plasmodesma; C:plasma membrane; F:ATP binding; F:protein serine/threonine kinase activity; P:serine family amino acid metabolic process
comp80094_c0_seq2	-2.49162	0.000775568	cysteine protease 1 precursor	410	20	3.78454e-87	0.8335	14	C:vacuole; F:phospholipase A2 activity; C:cytoplasmic membrane-bounded vesicle; C:plasmodesma; P:defense response to fungus; P:vesicle-mediated transport; C:integral component of membrane; F:cysteine-type endopeptidase activity; C:chloroplast; C:cytosol; C:apoplast; C:endoplasmic reticulum; P:response to salt stress; P:phospholipid catabolic process	-
comp108556_c0_seq1	-0.436981	0.00861616	serine threonine-protein kinase-like protein at1g28390	1790	20	0	0.752	3	F:ATP binding; F:protein serine/threonine kinase activity; P:serine family amino acid metabolic process
comp104120_c0_seq1	-0.199753	0.0454405	tpa: protein kinase superfamily protein	2512	20	0	0.949	3	F:ATP binding; F:protein serine/threonine kinase activity; P:serine family amino acid metabolic process
comp101911_c0_seq1	-0.390355	0.00013267	probable receptor-like protein kinase at1g30570	3275	20	0	0.804	7	F:hydrolase activity, acting on ester bonds; F:protein serine/threonine kinase activity; P:response to brassinosteroid; C:cytoplasmic membrane-bounded vesicle; F:ATP binding; P:unidimensional cell growth; P:serine family amino acid metabolic process
comp80045_c0_seq1	0.875991	0.000734169	salt gene product	990	20	2.49685e-29	0.603	9	F:mannose binding; C:apoplast; C:extracellular region; F:ATP binding; F:protein kinase activity; P:protein phosphorylation; F:transferase activity, transferring phosphorus-containing groups; P:defense response; F:ADP binding
comp106860_c0_seq12	0.834465	0.00231246	52 kda repressor of the inhibitor of the protein kinase- partial	2788	20	0	0.717	2	F:nucleic acid binding; F:protein dimerization activity
comp73594_c1_seq1	-1.24168	0.0190936	wall-associated serine threonine kinase	833	20	2.55795e-134	0.8875	6	F:polysaccharide binding; C:cytoplasmic membrane-bounded vesicle; F:calcium ion binding; F:ATP binding; F:protein serine/threonine kinase activity; P:serine family amino acid metabolic process	-
comp94266_c0_seq1	-0.367367	0.00891831	casein kinase ii subunit beta-like isoform x1	1242	20	2.54473e-161	0.8525	2	F:protein kinase regulator activity; C:protein kinase CK2 complex
comp88375_c0_seq1	-1.15029	0.0452946	serine threonine-protein kinase receptor	1730	20	0	0.7325	5	F:protein serine/threonine kinase activity; C:cytoplasmic membrane-bounded vesicle; F:ATP binding; C:membrane; P:serine family amino acid metabolic process	EC:1.5.3.11
comp97915_c1_seq1	-1.1025	0.0207189	s-domain receptor-like protein kinase	764	20	6.46754e-100	0.895	5	F:protein serine/threonine kinase activity; C:cytoplasmic membrane-bounded vesicle; F:ATP binding; P:recognition of pollen; P:serine family amino acid metabolic process
comp110392_c0_seq2	-0.54586	0.0222073	receptor protein kinase 1-like	1624	20	0	0.857	5	F:protein serine/threonine kinase activity; C:cytoplasmic membrane-bounded vesicle; F:ATP binding; P:recognition of pollen; P:serine family amino acid metabolic process	-
comp103695_c0_seq1	-0.425416	0.0348104	u-box domain-containing protein 35-like	2930	20	0	0.764	8	F:protein serine/threonine kinase activity; F:ubiquitin-protein transferase activity; F:ATP binding; C:ubiquitin ligase complex; C:chloroplast; P:response to stress; C:plasma membrane; P:serine family amino acid metabolic process	EC:1.13.11.19
comp105409_c0_seq1	-0.261785	0.0479355	serine threonine-protein phosphatase pp1	1790	20	0	0.9515	3	F:protein serine/threonine phosphatase activity; P:protein dephosphorylation; C:protein serine/threonine phosphatase complex	EC:4.6.1.2; EC:2.7.11
comp91544_c0_seq4	-0.819999	0.00961064	bowman-birk type trypsin inhibitor	601	20	1.39687e-30	0.698	3	F:serine-type endopeptidase inhibitor activity; C:extracellular region; P:proteolysis
comp109555_c0_seq1	-0.209624	0.0207863	leucine-rich repeat receptor protein kinase exs	5056	20	0	0.8105	10	P:megasporogenesis; C:integral component of membrane; F:protein serine/threonine kinase activity; C:plastid; P:microsporogenesis; P:anther wall tapetum development; C:cytoplasmic membrane-bounded vesicle; F:protein tyrosine kinase activity; F:ATP binding; P:serine family amino acid metabolic process	-
comp109964_c0_seq13	1.31403	0.0362091	u-box domain-containing protein 33	317	20	1.91038e-52	0.7085	4	P:peptidyl-tyrosine phosphorylation; F:protein kinase activity; F:ubiquitin-protein transferase activity; C:intracellular part
comp106408_c0_seq4	-0.314799	1.01677e-05	protein strubbelig-receptor family 3-like	1950	20	0	0.8485	15	P:regulation of cell proliferation; P:positive regulation of atrichoblast fate specification; F:protein kinase activity; P:cell morphogenesis; P:positive regulation of trichoblast fate specification; P:root meristem specification; C:integral component of membrane; P:leaf vascular tissue pattern formation; P:leaf development; C:plasmodesma; C:plasma membrane; F:ATP binding; P:ovule development; P:…
disease resistance proteins										-
comp95240_c0_seq1	-0.860042	0.000263052	kelch repeat-containing f-box-like protein	699	15	2.64737e-83	0.7353	0	-	-
comp101700_c1_seq4	-0.646183	0.0207091	zinc finger ccch domain-containing protein 43-like	866	20	6.8505e-43	0.7775	0	-
comp95083_c0_seq1	-0.475293	0.046802	f-box lrr-repeat protein 14-like	1030	20	3.2986e-116	0.773	0	-	EC:2.7.7.49
comp24373_c0_seq1	-1.71115	0.0273377	leucine zipper	673	20	4.37478e-45	0.5445	2	C:exocyst; P:exocytosis
comp98714_c0_seq1	-0.87667	0.0209728	tpa: ring zinc finger and vwf domain family protein	2255	20	0	0.8185	3	C:mitochondrion; F:zinc ion binding; C:plasma membrane
comp32298_c0_seq1	1.43803	0.0147675	disease resistance protein rpm1	395	20	3.20241e-60	0.826	1	F:ADP binding
comp95924_c2_seq2	1.2206	0.00162026	disease resistance protein rga4	830	20	1.56328e-122	0.7015	3	F:ADP binding; P:protein phosphorylation; F:transferase activity, transferring phosphorus-containing groups
comp101416_c0_seq1	-0.648647	0.0480981	tpa: leucine-rich repeat family protein	2196	20	0	0.8615	3	F:kinase activity; C:cytoplasmic membrane-bounded vesicle; C:plastid
comp84940_c0_seq1	-1.03028	0.0358474	f-box kelch-repeat protein at1g80440-like	315	20	1.1979e-32	0.842	3	F:kinase activity; C:SCF ubiquitin ligase complex; P:negative regulation of cytokinin-activated signaling pathway
comp17453_c0_seq1	2.02323	0.0172646	lrr receptor-like serine threonine-protein kinase gso1	558	20	1.10504e-52	0.5975	5	F:kinase activity; P:phosphorylation; C:cytoplasmic membrane-bounded vesicle; F:nucleic acid binding; F:zinc ion binding
comp97115_c2_seq3	-1.68775	0.0106511	probable wrky transcription factor 31-like	1102	15	9.48003e-30	0.6527	1	F:metal ion binding	EC:3.6.1.15
comp105497_c0_seq1	-0.206517	0.0022073	zinc finger protein 622	1580	20	0	0.838	1	F:metal ion binding
comp91059_c0_seq12	1.26365	0.0260604	zinc finger mym-type protein 1-like	1779	20	0	0.754	1	F:nucleic acid binding
comp95392_c0_seq11	-0.850419	0.00133951	zinc finger mym-type protein 1-like	1816	20	2.11615e-25	0.8375	2	F:nucleic acid binding; F:protein dimerization activity
comp80846_c0_seq1	1.66925	0.0067902	homeobox-leucine zipper protein hox22-like	813	20	2.64359e-65	0.6785	5	F:sequence-specific DNA binding transcription factor activity; F:transcription regulatory region sequence-specific DNA binding; C:nucleus; C:transcription factor complex; P:regulation of transcription, DNA-templated
comp58581_c0_seq1	-1.66948	0.0293049	transcription factor hbp-1b -like	469	20	3.54163e-91	0.739	2	F:sequence-specific DNA binding; P:transcription, DNA-templated
comp99582_c0_seq1	-0.470257	0.00357885	ring-h2 finger protein atl5f	1305	20	3.86756e-73	0.8375	1	F:zinc ion binding
comp86997_c0_seq1	-1.68946	0.00167273	ring zinc finger domain superfamily protein	705	11	2.49852e-65	0.8227	1	F:zinc ion binding
comp86768_c0_seq1	-0.808648	0.0267226	ring-h2 finger protein atl3b precursor	539	4	2.9085e-16	0.745	1	F:zinc ion binding
comp99582_c0_seq1	-0.470257	0.00357885	ring-h2 finger protein atl5f	1305	20	3.86756e-73	0.8375	1	F:zinc ion binding
comp77710_c0_seq1	-1.38967	0.0242595	ring-h2 finger protein atl66-like	430	10	2.97935e-23	0.841	1	F:zinc ion binding
comp108951_c0_seq1	-1.39626	0.0441892	disease resistance protein rpm1	3424	20	0	0.7785	2	P:defense response; F:ADP binding
comp98424_c0_seq22	1.9727	0.0242595	disease resistance protein rga3-like isoform x1	1571	20	4.11547e-70	0.6805	2	P:defense response; F:ADP binding
comp600089_c0_seq1	2.22775	0.00533302	disease resistance protein rga4	451	20	4.15248e-56	0.6795	2	P:defense response; F:ADP binding
comp24651_c0_seq1	1.97339	0.00990592	nb-arc domain-containing protein	467	20	2.44964e-94	0.7235	2	P:defense response; F:ADP binding
comp66042_c0_seq1	-1.90532	0.0266927	nbs-lrr partial	1084	20	4.23399e-104	0.747	4	P:defense response; F:ADP binding; C:cytoplasmic membrane-bounded vesicle; C:plastid	-
comp110108_c1_seq18	1.14427	0.0327501	rp3-like disease resistance protein	352	20	5.81202e-58	0.6695	3	P:defense response; F:ADP binding; C:mitochondrion
comp97877_c3_seq1	1.18481	0.0408913	cysteine-rich receptor-like protein kinase 19	754	20	2.47116e-17	0.8245	9	P:defense response; F:ADP binding; F:protein tyrosine kinase activity; F:ATP binding; F:nucleoside-triphosphatase activity; C:nucleus; F:protein serine/threonine kinase activity; F:structural molecule activity; P:serine family amino acid metabolic process
comp547411_c0_seq1	-1.97756	0.0235985	disease resistance protein rpm1	485	20	5.10931e-34	0.5515	4	P:defense response; F:ADP binding; P:apoptotic process; F:ATP binding
comp74644_c0_seq1	-1.91001	0.0292155	disease resistance protein rpm1	274	20	4.03149e-31	0.789	3	P:defense response; F:ADP binding; P:metabolic process
non-specific defense response
comp104323_c0_seq25	-1.1087	0.0103843	wound induced protein	556	20	3.39585e-36	0.858	0	-
comp109775_c0_seq3	-0.719905	0.00839856	probable inactive purple acid phosphatase 1 isoform x2	480	20	6.6142e-17	0.991	5	C:cytoplasmic membrane-bounded vesicle; F:metal ion binding; F:acid phosphatase activity; P:riboflavin metabolic process; P:hexachlorocyclohexane metabolic process
comp1120611_c0_seq1	1.81033	0.0493911	copia protein isoform x1	491	20	3.25429e-59	0.749	9	F:DNA binding; F:electron carrier activity; F:peroxidase activity; C:plastid; P:DNA recombination; P:electron transport chain; P:electron transport; P:peroxidase reaction; P:response to oxidative stress
comp101052_c0_seq1	-0.449693	0.00710635	purple acid phosphatase 2-like	2157	20	0	0.9205	9	F:metal ion binding; C:plant-type cell wall; F:acid phosphatase activity; C:plasmodesma; C:cytoplasmic membrane-bounded vesicle; P:cellular response to phosphate starvation; C:cytosol; P:riboflavin metabolic process; P:hexachlorocyclohexane metabolic process
comp490630_c0_seq1	1.84186	0.0386347	copia protein isoform x1	524	20	4.26716e-35	0.5855	5	F:nucleic acid binding; C:plastid; P:DNA integration; P:defense response; F:ADP binding
comp88643_c0_seq1	-0.155531	0.0411842	cysteine proteinase 1-like	1512	20	0	0.903	6	P:defense response to bacterium; C:vacuole; C:cytoplasmic membrane-bounded vesicle; P:response to osmotic stress; C:nucleus; F:cysteine-type peptidase activity
comp97497_c5_seq2	-0.779407	0.0368149	actin- expressed	437	20	1.06001e-26	0.997	24	P:response to cytokinin; P:response to far red light; C:chloroplast envelope; P:response to wounding; C:apoplast; C:cytoplasmic membrane-bounded vesicle; C:vacuole; P:response to red light; P:response to salt stress; P:cell division; C:cell wall; C:nucleolus; P:response to auxin; C:cytosol; C:chloroplast stroma; C:cytoskeleton; P:seed germination; P:response to high light intensity; P:root hair c…	-
comp107232_c0_seq1	-0.435282	0.0205482	heat shock protein hsp98-like	2422	20	0	0.761	4	P:response to karrikin; P:protein metabolic process; P:response to stress; C:mitochondrion
comp92003_c0_seq1	-1.70989	2.38382e-05	universal stress protein	1200	20	9.96645e-88	0.6965	1	P:response to stress
comp105398_c0_seq12	-0.638716	0.0067902	cbs domain-containing protein cbsx5-like	401	20	6.52391e-30	0.932	2	P:response to wounding; F:adenyl nucleotide binding	-
comp736962_c0_seq1	1.94039	0.027458	thi4-domain-containing protein	358	20	4.63177e-79	0.916	7	P:thiamine biosynthetic process; F:metal ion binding; F:monooxygenase activity; P:response to stress; P:thiazole biosynthetic process; C:nucleus; C:cytosol

## Sheet: C) secondary metabolism 
Sample ID	log2FoldChange	padj	Seq. Description	Seq. Length	#Hits	min. eValue	mean Similarity	#GOs	GOs	Enzyme Codes	InterProScan
GST
comp90650_c0_seq2	-3.13042	4.60486e-07	glutathione s-transferase	498	20	1.6396e-105	0.795	4	C:cytoplasm; F:glutathione transferase activity; P:glutathione metabolic process; P:glutathione conjugation reaction	EC:1.11.1.7
comp92692_c0_seq1	-0.88557	0.00114832	microsomal glutathione s-transferase 3-like	895	20	2.03163e-90	0.914	6	C:membrane; C:cytoplasmic membrane-bounded vesicle; C:vacuole; C:endoplasmic reticulum; C:Golgi apparatus; F:transferase activity	-
comp102454_c2_seq1	-0.563363	0.000735279	glutathione s-transferase gstu6	1319	20	5.13115e-120	0.811	3	F:glutathione transferase activity; P:glutathione metabolic process; P:glutathione conjugation reaction	-
comp98451_c0_seq8	-0.349317	0.00060435	glutathione s-transferase f11-like	1437	20	1.45602e-155	0.885	13	P:response to water deprivation; F:glutathione transferase activity; C:vacuole; P:response to oxidative stress; F:copper ion binding; P:response to cadmium ion; C:plasma membrane; C:cell wall; C:chloroplast; C:apoplast; F:glutathione binding; P:glutathione metabolic process; P:glutathione conjugation reaction
comp76870_c0_seq1	1.156	4.05434e-08	glutathione s-transferase gstu6	499	20	7.01249e-52	0.7845	4	C:cytoplasm; F:glutathione transferase activity; P:glutathione metabolic process; P:glutathione conjugation reaction
shikimate kinase
comp81657_c0_seq1	-0.388667	0.00998477	shikimate kinase	1588	20	0	0.9045	11	F:shikimate kinase activity; C:mitochondrion; F:metal ion binding; P:chorismate biosynthetic process; C:cytoplasmic membrane-bounded vesicle; F:ATP binding; P:shikimate metabolic process; C:chloroplast; P:tryptophan biosynthetic process; P:tyrosine biosynthetic process; P:L-phenylalanine biosynthetic process	-
flavonoid pathway
comp27555_c0_seq1	-1.97358	0.0147675	oxoglutarate 3-dioxygenase (Flavonone-3-hydroxylase) (F3H)	442	20	3.3504e-91	0.6725	1	F:oxidoreductase activity, acting on paired donors, with incorporation or reduction of molecular oxygen, 2-oxoglutarate as one donor, and incorporation of one atom each of oxygen into both donors	-
comp82524_c0_seq1	0.87866	0.0310838	flavonoid 3 -hydroxylase 1-like (F3H)	338	20	2.04867e-54	0.8825	5	F:heme binding; F:oxidoreductase activity, acting on paired donors, with incorporation or reduction of molecular oxygen; F:monooxygenase activity; F:iron ion binding; C:plastid
comp96348_c0_seq2	-1.63828	0.000485227	5-pentadecatrienyl resorcinol o-methyltransferase-like	1341	20	0	0.778	2	F:O-methyltransferase activity; F:protein dimerization activity	EC:2.7.7.49
comp96348_c0_seq1	-1.43353	0.000986538	5-pentadecatrienyl resorcinol o-methyltransferase-like	1408	20	0	0.778	2	F:O-methyltransferase activity; F:protein dimerization activity
comp95462_c0_seq1	0.786627	0.00132737	probable rhamnose biosynthetic enzyme 1	1576	20	0	0.894	15	C:cytosol; F:dTDP-4-dehydrorhamnose reductase activity; P:extracellular polysaccharide biosynthetic process; C:plasmodesma; F:UDP-glucose 4,6-dehydratase activity; P:UDP-rhamnose biosynthetic process; F:UDP-L-rhamnose synthase activity; P:seed coat development; F:coenzyme binding; P:flavonol biosynthetic process; P:mucilage biosynthetic process; P:auxin efflux; F:dTDP-glucose 4,6-dehydratase acti…
phenylpropanoid pathway
comp88573_c1_seq1	0.505573	0.0332883	phenylalanine ammonia-lyase (PAL)	310	20	4.06299e-28	0.838	13	P:response to oxidative stress; C:cytosol; P:response to UV-B; F:phenylalanine ammonia-lyase activity; P:cinnamic acid biosynthetic process; P:L-phenylalanine catabolic process; P:pollen development; P:lignin catabolic process; P:drought recovery; P:salicylic acid catabolic process; P:response to karrikin; P:tyrosine metabolic process; P:alkaloid biosynthetic process
comp105279_c0_seq9	-1.56897	0.00748233	shikimate o-hydroxycinnamoyltransferase-like (HCT)	317	20	2.97754e-50	0.91	1	F:transferase activity, transferring acyl groups other than amino-acyl groups
comp104718_c0_seq1	0.372494	0.0310448	shikimate o-hydroxycinnamoyltransferase-like (HCT)	1109	20	0	0.933	10	P:lignin biosynthetic process; F:quinate O-hydroxycinnamoyltransferase activity; C:membrane; C:cytosol; P:positive regulation of flavonoid biosynthetic process; C:mitochondrion; P:auxin homeostasis; P:coumarin biosynthetic process; P:stilbene biosynthetic process; P:acyl-carrier-protein biosynthetic process
comp105162_c0_seq1	0.742834	0.000165639	cinnamoyl- reductase (CCR)	2250	20	0	0.9385	9	P:circadian rhythm; P:response to cold; F:cinnamoyl-CoA reductase activity; F:coenzyme binding; C:cytosol; P:negative regulation of circadian rhythm; P:coumarin biosynthetic process; P:lignin biosynthetic process; P:stilbene biosynthetic process
comp108032_c0_seq2	0.804273	0.00977233	probable cinnamyl alcohol dehydrogenase 8D (CAD)	760	20	2.51108e-86	86.9	5	F:zinc ion binding; F:cinnamyl-alcohol dehydrogenase activity; P:lignin biosynthetic process; P:oxidation-reduction process; F:sinapyl alcohol dehydrogenase activity	EC:1.1.1.195
A3G
comp101801_c0_seq7	0.921356	0.00340311	anthocyanidin 3-o-glucosyltransferase (A3G)	700	20	3.45342e-112	0.7825	8	F:transferase activity, transferring hexosyl groups; P:glycyl-tRNA aminoacylation; F:ATP binding; F:glycine-tRNA ligase activity; P:glycine metabolic process; P:L-serine metabolic process; P:threonine metabolic process; C:glycine-tRNA ligase complex
comp100951_c1_seq1	1.24816	0.0158168	anthocyanidin 3-o-glucosyltransferase (A3G)	340	20	5.40452e-52	0.7145	2	F:transferase activity, transferring hexosyl groups; F:nucleotide binding
comp72321_c0_seq1	1.51529	0.0186606	anthocyanidin 3-o-glucosyltransferase (A3G)	242	9	5.31248e-22	0.6956	2	F:transferase activity, transferring hexosyl groups; F:nucleotide binding
cellulose synthase
comp106301_c0_seq3	-0.761497	0.000436869	cellulose synthase-like protein e6 (CS)	2512	20	0	0.87	9	C:Golgi membrane; F:cellulose synthase (UDP-forming) activity; C:plasma membrane; P:cellulose biosynthetic process; C:integral component of membrane; C:mitochondrion; P:starch metabolic process; P:sucrose metabolic process; P:UDP-glucose metabolic process	-
Lignification
comp91501_c0_seq1	-0.977608	0.000568677	tpa: laccase family protein	855	20	5.81576e-72	0.887	7	P:response to copper ion; F:copper ion binding; C:cytoplasmic membrane-bounded vesicle; F:hydroquinone:oxygen oxidoreductase activity; C:apoplast; P:vegetative to reproductive phase transition of meristem; P:lignin catabolic process	-
comp101261_c1_seq6	-0.551583	2.16216e-13	3-ketoacyl- synthase 11-like	1717	20	0	0.9565	5	F:transferase activity, transferring acyl groups other than amino-acyl groups; P:fatty acid biosynthetic process; P:response to cold; C:membrane; P:response to light stimulus
Spermidine synthase
comp95340_c0_seq1	0.374927	0.0104563	spermidine synthase	1674	20	0	0.902	4	F:spermidine synthase activity; P:arginine metabolic process; P:proline metabolic process; P:beta-alanine metabolic process

## Sheet: D) primary metabolism
Sample ID	log2FoldChange	padj	Seq. Description	Seq. Length	#Hits	min. eValue	mean Similarity	#GOs	GOs	Enzyme Codes	InterProScan
comp94679_c0_seq1	0.207869	0.0242686	1-deoxy-d-xylulose 5-phosphate reductoisomerase	2106	20	0	0.947	8	F:metal ion binding; P:isopentenyl diphosphate biosynthetic process, methylerythritol 4-phosphate pathway; F:1-deoxy-D-xylulose-5-phosphate reductoisomerase activity; P:terpenoid biosynthetic process; F:NADPH binding; C:chloroplast stroma; F:isomerase activity; P:steroid biosynthetic process
comp106687_c0_seq10	-1.8141	0.0321676	23s ribosomal rna	334	20	7.58933e-53	0.928	3	F:serine O-acetyltransferase activity; P:cysteine metabolic process; P:acyl-carrier-protein biosynthetic process
comp106687_c0_seq2	-1.56229	0.0456163	23s ribosomal rna	883	20	8.39658e-52	0.885	0	-
comp78281_c0_seq1	-1.88282	0.0243071	2-aminoethanethiol dioxygenase-like	491	5	8.00702e-12	0.784	2	F:cysteamine dioxygenase activity; P:taurine metabolic process
comp81578_c0_seq1	-1.72687	0.017014	2-aminoethanethiol dioxygenase-like	400	20	9.1385e-64	0.707	2	F:cysteamine dioxygenase activity; P:taurine metabolic process
comp93137_c0_seq1	-1.57077	0.0183663	2-aminoethanethiol dioxygenase-like	933	20	1.29415e-58	0.66	2	F:cysteamine dioxygenase activity; P:taurine metabolic process
comp105960_c0_seq1	-0.533853	0.00106567	2-aminoethanethiol dioxygenase-like	1902	20	0	0.74	3	P:anaerobic respiration; F:cysteamine dioxygenase activity; P:taurine metabolic process
comp83020_c0_seq1	-1.27407	0.0275711	2-succinylbenzoate-- ligase	244	20	1.57149e-44	0.935	1	F:ligase activity
comp95562_c0_seq1	-0.504675	0.00166209	3-n-debenzoyl-2-deoxytaxol n-benzoyltransferase	1669	20	0	0.867	1	F:transferase activity, transferring acyl groups other than amino-acyl groups
comp90272_c0_seq1	-0.547286	0.0473426	40s ribosomal protein s5-like	962	20	9.42796e-141	0.95	10	F:structural constituent of ribosome; C:plasmodesma; C:plasma membrane; F:RNA binding; C:cell wall; C:vacuolar membrane; C:cytosolic small ribosomal subunit; C:chloroplast; P:translation; P:ribosome biogenesis
comp96348_c0_seq2	-1.63828	0.000485227	5-pentadecatrienyl resorcinol o-methyltransferase-like	1341	20	0	0.778	2	F:O-methyltransferase activity; F:protein dimerization activity
comp96348_c0_seq1	-1.43353	0.000986538	5-pentadecatrienyl resorcinol o-methyltransferase-like	1408	20	0	0.778	2	F:O-methyltransferase activity; F:protein dimerization activity
comp94732_c1_seq5	-0.622082	0.000412164	60s ribosomal protein l10-3	555	20	4.10117e-51	0.9595	9	P:translation; C:nucleolus; F:structural constituent of ribosome; C:chloroplast envelope; P:cellular response to UV-B; C:vacuolar membrane; P:developmental process; C:cytosolic large ribosomal subunit; P:ribosome biogenesis
comp106501_c2_seq2	-0.509899	0.000571252	60s ribosomal protein l10-3	463	20	1.1232e-36	0.9025	12	P:translation; F:nucleoside-triphosphatase activity; C:nucleolus; F:structural constituent of ribosome; C:chloroplast envelope; P:cellular response to UV-B; P:cell division; C:vacuolar membrane; F:ATP binding; P:developmental process; C:cytosolic large ribosomal subunit; P:ribosome biogenesis
comp91330_c0_seq1	-0.589741	0.0276274	adenine phosphoribosyltransferase 2	954	20	3.81184e-122	0.9385	5	F:adenine phosphoribosyltransferase activity; C:Golgi apparatus; C:plasma membrane; P:nucleoside metabolic process; P:adenine salvage
comp571521_c0_seq1	-2.08216	0.0132706	af466199_11 protein	526	14	8.5045e-29	0.6343	3	P:cellular macromolecule metabolic process; P:nucleic acid metabolic process; F:catalytic activity
comp103356_c0_seq3	-0.519467	4.15036e-05	anthranilate n-benzoyltransferase protein 1	1993	20	0	0.8045	1	F:transferase activity, transferring acyl groups other than amino-acyl groups
comp93623_c0_seq1	-0.515694	2.83122e-07	aspartate-semialdehyde dehydrogenase	1893	20	0	0.931	15	P:threonine biosynthetic process; F:NAD binding; P:methionine biosynthetic process; F:RNA binding; C:mitochondrion; P:lysine biosynthetic process via diaminopimelate; F:aspartate-semialdehyde dehydrogenase activity; F:N-acetyl-gamma-glutamyl-phosphate reductase activity; P:isoleucine biosynthetic process; F:protein dimerization activity; C:chloroplast stroma; F:NADP binding; P:glycine metabolic p…
comp93132_c0_seq1	-0.417739	0.0022073	aspartate--trna cytoplasmic-like	1521	20	0	0.8735	9	C:cytosol; F:nucleic acid binding; C:plasmodesma; P:aspartyl-tRNA aminoacylation; F:ATP binding; F:aspartate-tRNA ligase activity; P:response to cadmium ion; P:alanine metabolic process; P:aspartate metabolic process
comp91597_c0_seq1	-0.333031	0.0379821	atp sulfurylase 2-like	1539	20	0	0.9405	6	F:sulfate adenylyltransferase (ATP) activity; P:cellular response to sulfate starvation; C:cytosol; P:sulfate assimilation; C:plastid; P:purine nucleobase metabolic process
comp100366_c0_seq1	0.526293	0.00130332	atp-dependent 6-phosphofructokinase chloroplastic {eco:0000255	2319	20	0	0.9235	10	C:6-phosphofructokinase complex; F:6-phosphofructokinase activity; F:ATP binding; P:fructose 6-phosphate metabolic process; P:glycolytic process; P:fructose metabolic process; P:galactose metabolic process; P:mannose metabolic process; P:gluconeogenesis; P:pentose-phosphate shunt
comp93858_c0_seq1	-0.244318	0.000165639	choline-phosphate cytidylyltransferase 2-like	1417	20	0	0.903	2	P:biosynthetic process; F:nucleotidyltransferase activity
comp101766_c0_seq1	-0.291528	0.046802	cyclic dof factor 3-like	2012	20	0	0.651	2	P:regulation of transcription, DNA-templated; F:DNA binding
comp90609_c1_seq3	0.90784	0.0452008	cycloartenol-c-24-methyltransferase 1	1841	20	1.85484e-108	0.8785	6	P:steroid biosynthetic process; C:vacuole; P:embryo development ending in seed dormancy; C:plasmodesma; F:sterol 24-C-methyltransferase activity; C:endoplasmic reticulum
comp100463_c0_seq2	-0.387433	0.00107389	cystathionine gamma- chloroplastic-like	2013	20	0	0.957	6	F:pyridoxal phosphate binding; P:selenium compound metabolic process; C:cytoplasmic membrane-bounded vesicle; P:cellular amino acid metabolic process; C:chloroplast stroma; F:lyase activity
comp83628_c0_seq1	-0.357527	0.00154886	cytochrome c oxidase subunit 5b- mitochondrial-like	696	20	2.77933e-60	0.9075	7	F:cytochrome-c oxidase activity; F:zinc ion binding; C:mitochondrial respiratory chain complex IV; F:cobalt ion binding; P:aerobic respiration; C:chloroplast thylakoid membrane; P:mitochondrial electron transport, cytochrome c to oxygen
comp108008_c0_seq4	-0.233912	0.0408913	dead-box atp-dependent rna helicase 21-like	2818	20	0	0.967	7	F:RNA binding; F:ATP-dependent helicase activity; P:RNA splicing; F:ATP binding; P:mRNA processing; C:cytoplasm; C:nucleus
comp92953_c0_seq1	-0.29902	0.00114832	dihydrolipoyllysine-residue acetyltransferase component of pyruvate dehydrogenase mitochondrial-like	1951	20	0	0.87	10	C:chloroplast envelope; C:cytosolic ribosome; F:dihydrolipoyllysine-residue acetyltransferase activity; C:chloroplast stroma; C:chloroplast thylakoid; C:membrane; F:dihydrolipoyllysine-residue (2-methylpropanoyl)transferase activity; P:gluconeogenesis; P:glycolytic process; P:acyl-carrier-protein biosynthetic process
comp88397_c0_seq1	-0.461539	0.000795025	diphthamide biosynthesis protein 3	868	20	3.48296e-48	0.884	0	-
comp106984_c0_seq1	0.184972	0.000637579	ferredoxin-dependent glutamate chloroplastic	5155	20	0	0.9495	7	F:glutamate synthase (ferredoxin) activity; F:metal ion binding; P:glutamine metabolic process; C:chloroplast envelope; F:3 iron, 4 sulfur cluster binding; C:chloroplast stroma; P:L-glutamate biosynthetic process
comp99398_c0_seq1	-0.504877	0.00861714	fructokinase 1	1984	20	0	0.94	13	C:cytosol; C:plasmodesma; C:cytoplasmic membrane-bounded vesicle; F:ATP binding; F:ribokinase activity; P:starch biosynthetic process; P:D-ribose metabolic process; C:plasma membrane; F:fructokinase activity; P:pentose-phosphate shunt; P:sucrose metabolic process; P:fructose metabolic process; P:mannose metabolic process
comp102006_c0_seq1	-1.09886	0.00839856	galactomannan galactosyltransferase 1-like	1795	20	0	0.7785	5	C:trans-Golgi network; C:integral component of membrane; C:endosome; F:transferase activity, transferring hexosyl groups; C:mitochondrion
comp78294_c0_seq1	-1.37389	0.00950872	galactose oxidase-like	1075	20	0	0.852	1	C:cytoplasmic membrane-bounded vesicle
comp96530_c0_seq1	-0.199625	0.0121907	gata transcription factor 25	1557	20	4.70396e-138	0.856	5	F:sequence-specific DNA binding; F:sequence-specific DNA binding transcription factor activity; F:zinc ion binding; C:transcription factor complex; P:regulation of transcription, DNA-templated
comp88571_c0_seq1	-0.446718	0.00997584	glycine-rich rna binding partial	628	20	2.22261e-39	0.9665	20	C:cytosol; P:RNA secondary structure unwinding; P:DNA duplex unwinding; F:mRNA binding; F:double-stranded DNA binding; C:peroxisome; P:response to water deprivation; P:response to salt stress; C:plasmodesma; P:response to cold; P:regulation of stomatal movement; P:vegetative to reproductive phase transition of meristem; F:nucleotide binding; P:alternative mRNA splicing, via spliceosome; P:mRNA ex…
comp106043_c1_seq4	-0.500472	0.0452946	heat shock -like	2393	20	0	0.7395	1	P:protein metabolic process
comp107444_c1_seq2	0.976808	0.0451887	helicase-like protein	3763	20	0	0.7085	3	P:DNA metabolic process; C:mitochondrion; C:cytoplasmic membrane-bounded vesicle
comp92823_c0_seq1	0.266461	0.0439403	in2-1 protein	1328	20	0	0.8875	6	F:glutathione transferase activity; P:response to cadmium ion; C:chloroplast stroma; P:protein glutathionylation; P:glutathione metabolic process; P:glutathione conjugation reaction
comp98751_c0_seq2	-1.76196	0.0207267	lecithin-cholesterol acyltransferase-like 1-like	791	20	6.10419e-117	0.7485	5	C:cytoplasmic membrane-bounded vesicle; F:O-acyltransferase activity; C:mitochondrion; P:lipid metabolic process; P:acyl-carrier-protein biosynthetic process
comp83690_c0_seq1	-1.1695	0.00260888	lob domain-containing protein 37-like	1140	20	1.46263e-38	0.8325	2	P:nitrogen compound metabolic process; P:simple leaf morphogenesis
comp98347_c1_seq3	-1.25989	0.000399115	long-chain-alcohol oxidase fao1-like	562	20	2.49049e-74	0.933	7	P:alcohol metabolic process; F:flavin adenine dinucleotide binding; F:long-chain-alcohol oxidase activity; C:membrane; C:endoplasmic reticulum; C:plastid; C:mitochondrion
comp69073_c0_seq1	1.66822	0.0342204	long-chain-alcohol oxidase fao1-like isoform x1	666	20	1.08174e-56	0.8145	4	F:flavin adenine dinucleotide binding; F:long-chain-alcohol oxidase activity; C:membrane; C:mitochondrion
comp108329_c0_seq4	-0.405106	0.0310386	lysosomal alpha-mannosidase-like	1513	20	3.21343e-102	0.9115	6	C:plant-type cell wall; F:alpha-mannosidase activity; F:carbohydrate binding; P:mannose metabolic process; C:vacuolar membrane; F:zinc ion binding
comp106553_c0_seq1	0.311835	0.0231897	mannosylglycoprotein endo-beta-mannosidase	3560	20	0	0.8835	3	P:carbohydrate metabolic process; C:vacuole; F:mannosylglycoprotein endo-beta-mannosidase activity
comp92752_c0_seq1	-0.552882	0.00689923	methylesterase chloroplastic	1076	20	2.6139e-178	0.905	1	C:plastid
comp99152_c0_seq1	-0.307421	0.0125898	methylesterase chloroplastic	1382	20	0	0.919	1	C:plasma membrane
comp93366_c0_seq1	0.698577	0.01212	nad dependent epimerase dehydratase family protein	1466	20	3.56349e-148	0.8775	8	F:ligase activity; F:ubiquitin-protein transferase activity; C:plasma membrane; P:root development; C:integral component of membrane; F:zinc ion binding; C:mitochondrion; P:cell division
comp95590_c0_seq1	0.983668	0.04646	nadp-dependent malic enzyme	1276	20	3.00337e-176	0.9425	8	F:metal ion binding; F:malate dehydrogenase (decarboxylating) (NAD+) activity; F:NAD binding; P:protein homooligomerization; P:malate metabolic process; P:pyruvate metabolic process; P:tricarboxylic acid cycle; P:carbon utilization
comp95243_c0_seq1	-0.221187	2.38382e-05	n-carbamoylputrescine amidase	1616	20	0	0.947	3	P:putrescine biosynthetic process from arginine; F:N-carbamoylputrescine amidase activity; P:proline metabolic process
comp100784_c2_seq15	0.645804	3.61324e-06	o-methyltransferase zrp4	2153	20	7.95487e-171	0.845	2	F:O-methyltransferase activity; F:protein dimerization activity
comp94748_c2_seq1	0.315126	0.0248821	phosphoenolpyruvate partial	396	20	6.7757e-91	0.977	8	P:protein tetramerization; P:cellular response to phosphate starvation; P:tricarboxylic acid cycle; C:cytosol; C:apoplast; F:phosphoenolpyruvate carboxylase activity; P:gluconeogenesis; P:reductive tricarboxylic acid cycle
comp58406_c0_seq1	-2.01133	0.0198739	phospholipase a1- chloroplastic-like	395	20	1.35089e-35	0.6705	3	F:triglyceride lipase activity; P:lipid catabolic process; P:glycerolipid metabolic process
comp106192_c1_seq2	0.471832	0.00480972	plasma membrane atpase 1-like	2368	20	0	0.965	8	F:hydrogen-exporting ATPase activity, phosphorylative mechanism; P:response to salt stress; F:metal ion binding; P:ATP biosynthetic process; C:integral component of membrane; C:plasma membrane; F:ATP binding; P:oxidative phosphorylation
comp91804_c0_seq1	-0.264973	3.78996e-05	probable adp-ribosylation factor gtpase-activating protein agd6	2506	20	0	0.822	6	P:regulation of ARF GTPase activity; F:ARF GTPase activator activity; C:nucleus; F:zinc ion binding; C:cytosol; C:mitochondrion
comp110263_c1_seq2	0.57322	0.0195213	probable amino-acid acetyltransferase chloroplastic	4959	20	0	0.9205	6	P:arginine biosynthetic process; F:acetyl-CoA:L-glutamate N-acetyltransferase activity; C:plastid; C:mitochondrion; P:urea cycle intermediate metabolic process; P:acyl-carrier-protein biosynthetic process
comp98945_c0_seq1	0.402548	9.30091e-12	probable apyrase 3-like	668	20	2.9198e-93	0.877	4	C:cytoplasmic membrane-bounded vesicle; F:hydrolase activity; F:ATP binding; C:extracellular region
comp93608_c0_seq1	-0.924839	0.000399115	probable beta-d-xylosidase 2	730	20	6.10312e-48	0.7765	5	F:hydrolase activity, hydrolyzing O-glycosyl compounds; C:plant-type cell wall; P:carbohydrate metabolic process; P:seed coat development; C:apoplast
comp102667_c0_seq2	-0.769671	0.00031754	probable galactinol--sucrose galactosyltransferase 6	1910	20	0	0.868	2	F:galactinol-sucrose galactosyltransferase activity; P:galactose metabolic process
comp102948_c0_seq1	0.412106	6.16284e-07	probable polyamine oxidase 2	2323	20	0	0.9355	3	P:polyamine catabolic process; F:polyamine oxidase activity; F:methyltransferase activity
comp98790_c0_seq2	0.668023	0.0326966	probable s-acyltransferase at1g69420-like	2888	20	0	0.824	5	F:protein-cysteine S-palmitoyltransferase activity; C:cytoplasmic membrane-bounded vesicle; C:integral component of membrane; F:zinc ion binding; P:acyl-carrier-protein biosynthetic process
comp104462_c0_seq2	-1.35289	0.0252163	probable -trehalose-phosphate synthase	1967	20	0	0.8745	2	F:catalytic activity; P:trehalose biosynthetic process
comp100028_c0_seq1	0.625388	0.00636883	probable xyloglucan glycosyltransferase 5	752	20	8.32517e-56	0.7715	1	C:nucleus
comp88591_c0_seq1	-1.16965	1.71264e-12	protease inhibitor seed storage ltp family protein	994	5	2.38014e-28	0.792	1	F:peptidase activity
comp88794_c0_seq1	-0.562326	0.0434594	protein aspartic protease in guard cell 1-like	1239	20	0	0.814	4	P:carbohydrate metabolic process; P:chloroplast-nucleus signaling pathway; F:aspartic-type endopeptidase activity; C:chloroplast
comp97520_c1_seq1	1.24924	0.019752	protein aspartic protease in guard cell 2-like	1183	20	9.72658e-141	0.6175	1	F:aspartic-type endopeptidase activity
comp100616_c0_seq1	1.74762	0.000329918	protein disulfide isomerase	1690	20	0	0.8935	7	C:cytosol; F:protein-disulfide reductase activity; P:regulation of pollen tube growth; P:pollen tube growth; F:isomerase activity; P:pollen tube guidance; P:response to cadmium ion
comp103239_c1_seq4	-0.443727	0.000196925	protein-tyrosine sulfotransferase-like	1469	20	1.78477e-137	0.891	3	C:integral component of membrane; C:cytoplasmic membrane-bounded vesicle; F:sulfotransferase activity
comp106010_c0_seq1	-0.547605	0.00128726	pyruvate decarboxylase 2-like	2151	20	0	0.95	9	F:thiamine pyrophosphate binding; F:pyruvate decarboxylase activity; F:magnesium ion binding; P:response to hypoxia; C:membrane; C:cytosol; P:response to anoxia; P:gluconeogenesis; P:glycolytic process
comp89524_c0_seq2	-0.838048	0.027338	ribosomal rna apurinic site specific lyase	1473	20	0	0.6975	1	F:lyase activity
comp92723_c0_seq1	-0.496309	0.000227218	soluble inorganic pyrophosphatase chloroplastic-like	1783	20	8.78347e-177	0.933	8	P:defense response to bacterium; C:chloroplast envelope; P:response to cadmium ion; F:magnesium ion binding; F:inorganic diphosphatase activity; C:thylakoid; P:response to salt stress; P:oxidative phosphorylation
comp96263_c1_seq1	-0.405878	3.01405e-06	soluble inorganic pyrophosphatase-like	507	20	1.09184e-33	0.9615	5	P:response to cadmium ion; F:inorganic diphosphatase activity; C:cytosol; F:magnesium ion binding; P:oxidative phosphorylation
comp100031_c1_seq1	0.35256	0.0313559	sucrose-phosphatase 2	1842	20	0	0.9385	10	P:sucrose biosynthetic process; C:cytosol; F:sucrose-phosphate phosphatase activity; C:plasmodesma; C:plastid; C:vacuolar membrane; F:magnesium ion binding; P:response to cadmium ion; C:nucleus; P:starch metabolic process
comp88289_c1_seq1	-0.329935	0.0198739	ubiquitin thioesterase otu1	527	20	2.03262e-53	0.925	2	C:cytosol; F:peptidase activity
comp88628_c0_seq1	-0.262879	0.0132977	ubiquitin-conjugating enzyme e2-17 kda 9	1120	20	2.24981e-101	0.983	16	P:response to misfolded protein; P:fatty acid beta-oxidation; P:protein deubiquitination; P:protein import into peroxisome matrix; F:ubiquitin-protein transferase activity; P:regulation of unidimensional cell growth; C:cytoplasm; P:proteasome-mediated ubiquitin-dependent protein catabolic process; P:Golgi vesicle transport; P:DNA endoreduplication; F:ubiquitin protein ligase binding; F:acid-amino…
comp99505_c0_seq1	-0.412275	9.63041e-06	udp-glucuronate 4-epimerase 1	1411	20	0	0.974	6	C:trans-Golgi network; P:carbohydrate metabolic process; P:cellular metabolic process; C:endosome; F:coenzyme binding; F:racemase and epimerase activity, acting on carbohydrates and derivatives
comp306878_c0_seq1	-1.96063	0.0254283	udp-glycosyltransferase 85a1-like	242	1	3.64092e-07	0.71	0	-
comp65193_c0_seq1	-1.25415	0.000537447	uncharacterized acetyltransferase at3g50280-like	609	20	3.96444e-125	0.831	2	F:transferase activity, transferring acyl groups other than amino-acyl groups; P:response to karrikin
comp103931_c0_seq16	-0.979219	0.0133163	uridylate kinase	1421	20	1.12998e-136	0.881	5	C:cytoplasm; F:ATP binding; F:phosphotransferase activity, phosphate group as acceptor; C:nucleus; F:nucleotide kinase activity

## Sheet: E) plant development
Sample ID	log2FoldChange	padj	Seq. Description	Seq. Length	#Hits	min. eValue	mean Similarity	#GOs	GOs	Enzyme Codes	InterProScan
flowering
comp87929_c0_seq1	-0.530242	0.0327501	clavata3 esr -related protein 2	670	4	6.30841e-27	0.7075	0	-
comp105447_c0_seq1	-0.411681	3.68329e-05	dna-binding protein escarola	1311	20	4.98026e-108	0.907	3	C:nucleolus; C:mitochondrion; F:DNA binding
comp104841_c0_seq2	-1.70005	0.0165067	transcription factor divaricata-like	446	20	6.10548e-20	0.9395	3	F:DNA binding; F:chromatin binding; C:chromatin
comp86290_c0_seq4	-2.09063	9.30063e-05	transcription factor bhlh128-like	1174	3	9.56331e-15	0.7633	1	F:protein dimerization activity
comp86290_c0_seq1	-1.77743	0.0230223	transcription factor bhlh128-like	406	6	3.50941e-29	0.675	1	F:protein dimerization activity
comp95104_c0_seq2	-0.977195	0.000171951	dna-binding protein escarola	1291	11	1.24261e-15	0.8373	6	P:leaf senescence; P:chromatin organization; P:photomorphogenesis; C:nucleus; F:AT DNA binding; F:double-stranded DNA binding
comp100470_c0_seq1	-0.208435	0.00508181	formin-like protein 5	2232	20	1.604e-117	0.93	6	P:photoperiodism, flowering; C:nucleus; P:RNA processing; F:structural constituent of cell wall; C:cell wall; P:cell wall biogenesis
comp84409_c0_seq2	-1.54726	0.0435425	protein sombrero-like	597	3	1.9967e-21	0.7833	3	P:regulation of transcription, DNA-templated; F:DNA binding; P:response to hormone
comp109360_c0_seq1	-1.46765	0.027338	ramosa 3-like protein	342	20	2.53219e-61	0.89	6	P:response to cadmium ion; P:response to stress; F:trehalose-phosphatase activity; P:trehalose biosynthetic process; P:starch metabolic process; P:sucrose metabolic process
cell wall genes
comp86681_c0_seq1	-0.452914	0.0180225	contains domain duf1677	1035	20	1.10709e-74	0.8525	0	-
comp91564_c0_seq1	1.36208	0.0458579	glycine-rich cell wall structural	743	2	7.7255e-27	0.7	0	-
comp84499_c1_seq1	1.67843	0.0213106	duf231 domain containing family protein	421	20	1.98707e-61	0.7845	0	-
comp106067_c0_seq1	0.760852	1.33142e-06	duf869 domain containing family protein	2747	20	0	0.66	0	-
comp91099_c0_seq1	-1.04162	0.0228652	tpa: duf231 domain containing family protein	577	20	2.34338e-78	0.8065	1	C:cytoplasmic membrane-bounded vesicle
comp98751_c0_seq2	-1.76196	0.0207267	lecithin-cholesterol acyltransferase-like 1-like	791	20	6.10419e-117	0.7485	5	C:cytoplasmic membrane-bounded vesicle; F:O-acyltransferase activity; C:mitochondrion; P:lipid metabolic process; P:acyl-carrier-protein biosynthetic process
comp91407_c0_seq1	-0.576963	0.00167273	expansin os-expa2	1281	20	2.33158e-46	0.9355	6	C:cytoplasmic membrane-bounded vesicle; P:plant-type cell wall organization; C:cell wall; C:extracellular region; C:membrane; P:syncytium formation
comp77389_c0_seq1	-0.335504	7.24279e-05	cytochrome b5	785	20	1.09914e-90	0.957	7	C:endoplasmic reticulum membrane; P:defense response to bacterium; F:metal ion binding; F:heme binding; C:integral component of membrane; P:alkane biosynthetic process; P:electron transport chain
comp92937_c2_seq2	-0.471502	0.0106511	beta-expansin 1a expressed	834	20	3.55815e-77	0.906	4	C:extracellular region; C:cell wall; P:sexual reproduction; C:membrane
comp92937_c1_seq1	-0.742792	3.0055e-05	beta-expansin 1a expressed	582	20	7.07396e-16	0.9205	5	C:extracellular region; C:membrane; C:cytoplasmic membrane-bounded vesicle; P:sexual reproduction; C:cell wall
comp80265_c0_seq1	-1.97562	0.0206348	cell wall protein awa1-like	376	16	2.98204e-40	0.7813	2	C:integral component of membrane; C:cytoplasmic membrane-bounded vesicle	-
comp109860_c0_seq13	-0.720655	0.00727162	aquaporin pip2-4	573	20	1.37363e-32	0.9525	13	C:integral component of membrane; P:root hair elongation; P:response to water deprivation; C:mitochondrion; C:plasmodesma; F:water channel activity; C:chloroplast envelope; F:ubiquitin protein ligase binding; P:hydrogen peroxide transmembrane transport; C:vacuole; P:response to abscisic acid; P:response to nematode; C:plasma membrane
comp108304_c0_seq1	0.327776	0.0101591	beach domain-containing protein lvsc-like	6055	20	0	0.794	1	C:membrane
comp98702_c0_seq3	-0.492202	0.00480972	tubulin partial	621	20	2.79215e-27	0.981	17	C:vacuolar membrane; C:apoplast; P:microtubule-based process; F:GTP binding; C:cell wall; C:Golgi apparatus; C:cytosol; C:microtubule; P:unidimensional cell growth; P:protein polymerization; C:chloroplast stroma; P:response to light stimulus; P:response to cadmium ion; C:plasmodesma; F:GTPase activity; C:plasma membrane; F:structural constituent of cytoskeleton
comp103079_c0_seq3	-0.702327	0.0132977	tubulin beta-5 chain	1743	20	0	0.9965	15	C:vacuole; P:response to salt stress; F:GTP binding; C:cell wall; C:Golgi apparatus; C:cytosol; C:microtubule; P:protein polymerization; P:response to cadmium ion; P:response to cold; C:plasmodesma; F:GTPase activity; P:microtubule-based movement; C:plasma membrane; F:structural constituent of cytoskeleton	EC:3.2.1.4
comp93608_c0_seq1	-0.924839	0.000399115	probable beta-d-xylosidase 2	730	20	6.10312e-48	0.7765	5	F:hydrolase activity, hydrolyzing O-glycosyl compounds; C:plant-type cell wall; P:carbohydrate metabolic process; P:seed coat development; C:apoplast	-
comp72485_c0_seq1	-1.60297	0.0393863	xyloglucan endotransglucosylase hydrolase protein 24-like	430	20	6.52832e-26	0.8055	6	F:hydrolase activity, hydrolyzing O-glycosyl compounds; F:xyloglucan:xyloglucosyl transferase activity; C:cytoplasmic membrane-bounded vesicle; C:cell wall; P:cellular glucan metabolic process; C:apoplast
comp73232_c0_seq1	-0.276937	0.0071616	cytochrome b5	838	20	4.16115e-89	0.934	7	F:metal ion binding; C:cytoplasmic membrane-bounded vesicle; C:plasma membrane; F:heme binding; C:vacuolar membrane; C:chloroplast thylakoid membrane; P:electron transport chain
comp100216_c0_seq13	-2.00667	0.00155446	cell wall-associated hydrolase	664	20	6.10493e-81	0.894	2	F:transferase activity, transferring glycosyl groups; F:hydrolase activity	EC:2.7.11
comp93202_c0_seq3	-1.81704	0.00119436	cell wall-associated hydrolase	316	20	2.16882e-19	0.893	2	F:transferase activity, transferring glycosyl groups; F:hydrolase activity	-
comp95353_c1_seq1	-0.913833	0.00616676	xyloglucan endotransglucosylase hydrolase protein 22-like	260	20	9.12657e-45	0.826	13	F:xyloglucan:xyloglucosyl transferase activity; F:hydrolase activity, hydrolyzing O-glycosyl compounds; C:plant-type cell wall; P:response to cold; C:Golgi apparatus; P:xyloglucan metabolic process; C:cytoplasmic membrane-bounded vesicle; C:plasma membrane; P:response to brassinosteroid; F:xyloglucan endotransglucosylase activity; C:apoplast; P:response to auxin; P:response to heat	-
comp96534_c0_seq1	-0.675186	0.0426495	profilin a	809	20	3.45406e-88	0.9745	6	P:actin cytoskeleton organization; C:cytoskeleton; C:apoplast; F:actin binding; C:phragmoplast; C:nucleus
comp102864_c0_seq2	-0.314384	0.0254283	scar-like protein 1	2063	20	0	0.757	5	P:actin cytoskeleton organization; C:integral component of membrane; C:cytoskeleton; F:actin binding; C:plasma membrane
comp99920_c2_seq2	-0.473408	0.0348104	aquaporin	1708	20	1.57031e-174	0.91	9	P:carbon dioxide transport; P:response to water deprivation; C:vacuole; C:anchored component of plasma membrane; C:plasmodesma; C:integral component of membrane; F:water channel activity; C:chloroplast; P:response to salt stress	-
comp100137_c0_seq1	-0.334407	0.00308373	pectinesterase 31	1398	20	0	0.8845	8	P:cell wall modification; C:cell wall; F:pectinesterase activity; P:pectin metabolic process; F:aspartyl esterase activity; C:mitochondrion; P:starch metabolic process; P:sucrose metabolic process
comp89300_c0_seq1	-1.08429	0.0300425	anther-specific proline-rich protein apg	326	20	3.07257e-21	0.9045	10	P:hyperosmotic salinity response; P:lipid metabolic process; P:response to salicylic acid; F:alpha-amylase activity; F:hydrolase activity, acting on ester bonds; P:response to lithium ion; C:cytoplasmic membrane-bounded vesicle; F:calcium ion binding; P:starch metabolic process; P:sucrose metabolic process	-
comp102128_c0_seq1	0.108592	0.0119374	aspartic proteinase	1539	20	0	0.9185	5	P:lipid metabolic process; C:vacuole; F:actin binding; C:cytoplasmic membrane-bounded vesicle; F:aspartic-type endopeptidase activity
comp41913_c0_seq1	1.43855	0.0313911	probable galacturonosyltransferase-like 1	620	20	6.2384e-127	0.8475	6	P:multicellular organism reproduction; F:transferase activity, transferring glycosyl groups; P:cell wall thickening; P:xylem and phloem pattern formation; P:glucuronoxylan biosynthetic process; P:leaf development
comp97497_c5_seq2	-0.779407	0.0368149	actin- expressed	437	20	1.06001e-26	0.997	24	P:response to cytokinin; P:response to far red light; C:chloroplast envelope; P:response to wounding; C:apoplast; C:cytoplasmic membrane-bounded vesicle; C:vacuole; P:response to red light; P:response to salt stress; P:cell division; C:cell wall; C:nucleolus; P:response to auxin; C:cytosol; C:chloroplast stroma; C:cytoskeleton; P:seed germination; P:response to high light intensity; P:root hair c…
comp94240_c0_seq2	-0.437662	0.000784487	syntaxin 23	1291	20	5.73063e-150	0.9485	9	P:vesicle-mediated transport; P:stomatal movement; P:late endosome to vacuole transport; P:protein targeting to vacuole; P:amyloplast organization; C:plant-type vacuole membrane; F:SNAP receptor activity; P:negative gravitropism; C:trans-Golgi network transport vesicle	-
plant development
comp876197_c0_seq1	1.82328	0.0458579	40s ribosomal protein s17	409	20	1.15727e-78	0.9345	4	C:ribosome; F:structural constituent of ribosome; P:translation; P:ribosome biogenesis
comp395242_c0_seq1	1.80578	0.0467601	40s ribosomal protein s25	369	20	1.31624e-43	0.9615	1	C:ribosome
comp332476_c0_seq1	2.12692	0.0102569	60s acidic ribosomal protein p1	257	20	1.48725e-30	0.9505	4	C:ribosome; F:structural constituent of ribosome; P:translational elongation; P:ribosome biogenesis
comp303051_c0_seq1	2.08068	0.0134282	60s ribosomal protein l27	202	20	2.5242e-36	0.9185	4	C:ribosome; F:structural constituent of ribosome; P:translation; P:ribosome biogenesis
comp102870_c0_seq1	-0.236122	0.00998477	af4 fmr2 family member 4-like	1513	20	0	0.5935	4	F:RNA binding; C:cytoplasm; P:mRNA processing; C:nucleus
comp12336_c0_seq1	1.52284	0.0439403	at hook motif-containing	1449	20	5.96528e-134	0.7925	6	F:DNA helicase activity; P:DNA repair; C:mitochondrion; P:telomere maintenance; C:cytoplasmic membrane-bounded vesicle; C:replication fork
comp104238_c0_seq1	-1.35585	0.000710999	bcl-2 binding anthanogene-1	1007	20	1.05879e-91	0.867	1	C:plastid
comp53246_c0_seq1	-1.8425	0.0432859	btb poz domain-containing protein at1g67900-like	390	16	2.24874e-15	0.7431	1	C:cytoplasmic membrane-bounded vesicle
comp108481_c0_seq2	0.360749	0.00605832	c2 and gram domain-containing protein at1g03370-like	4810	20	0	0.824	4	C:cytoplasm; P:protein ubiquitination involved in ubiquitin-dependent protein catabolic process; F:ubiquitin-protein transferase activity; C:nucleus
comp105398_c0_seq12	-0.638716	0.0067902	cbs domain-containing protein cbsx5-like	401	20	6.52391e-30	0.932	2	P:response to wounding; F:adenyl nucleotide binding
comp75729_c0_seq1	-1.82017	0.0467036	chaperone protein dnaj	745	20	2.35203e-50	0.8395	0	-
comp88741_c0_seq1	-0.344802	0.00776635	chloride channel protein clc-c-like	1426	20	2.09649e-178	0.9545	4	F:voltage-gated chloride channel activity; C:integral component of membrane; F:adenyl nucleotide binding; C:plant-type vacuole membrane
comp105640_c0_seq27	1.32383	0.000329918	coiled-coil domain-containing protein 132-like	898	14	1.64458e-08	0.7743	1	C:cytoplasmic membrane-bounded vesicle
comp94604_c0_seq1	-0.727116	1.41098e-06	cold shock protein-1 precursor	829	20	7.584e-15	0.8975	1	C:cytoplasmic membrane-bounded vesicle
comp97751_c0_seq1	-0.664748	0.0466467	cortical cell-delineating protein	1050	20	2.264e-43	0.86	2	C:cytoplasmic membrane-bounded vesicle; F:peptidase activity
comp204719_c0_seq1	2.344	0.00240781	cysteine-protease inhibitor	360	5	9.72368e-11	0.528	0	-
comp87206_c0_seq1	0.709294	0.0450861	ddt domain-containing protein ddb_g0282237-like	1933	20	0	0.7495	0	-
comp108688_c0_seq1	-0.344426	0.000728188	death-inducer obliterator 1-like	1761	20	0	0.7295	4	F:translation elongation factor activity; P:transcription, DNA-templated; C:ribosome; P:regulation of translational elongation
comp108012_c0_seq1	-0.337481	0.0357664	dentin sialophospho	2284	20	0	0.738	1	C:mitochondrion
comp110232_c0_seq2	0.15762	0.0321329	dentin sialophospho isoform x2	4379	20	0	0.7775	0	-
comp96737_c0_seq1	-1.53714	0.0495	dihydroxy-2-butanone-4-phosphate synthase	262	20	2.57774e-34	0.8465	2	F:nucleic acid binding; F:lyase activity
comp83850_c0_seq4	-1.26511	0.0455477	dna helicase homolog	1526	20	0	0.755	4	F:DNA helicase activity; P:DNA repair; P:telomere maintenance; C:replication fork
comp54908_c0_seq1	-1.41799	0.0232412	dna replication licensing factor mcm2	1099	8	3.59489e-13	0.48	7	P:cellular biosynthetic process; P:organic substance biosynthetic process; P:DNA metabolic process; F:organic cyclic compound binding; P:single-organism process; F:heterocyclic compound binding; F:catalytic activity
comp106473_c0_seq1	-0.197931	0.0254029	dna-binding protein mnb1b	1065	20	2.25209e-27	0.891	2	C:nucleus; F:DNA binding
comp92076_c1_seq1	-0.233033	0.00359312	dre binding factor 2	793	11	9.91963e-18	0.7045	8	P:response to water deprivation; P:response to cold; F:sequence-specific DNA binding; P:response to osmotic stress; F:sequence-specific DNA binding transcription factor activity; C:nucleus; C:transcription factor complex; P:regulation of transcription, DNA-templated
comp73604_c0_seq1	-1.24343	0.0321329	dynein light chain flagellar outer arm	693	20	1.81072e-44	0.923	2	C:microtubule associated complex; P:microtubule-based process
comp105605_c0_seq1	-0.366612	0.0406272	early light-induced protein	546	20	5.08725e-19	0.947	2	C:integral component of membrane; C:chloroplast membrane
comp106418_c0_seq7	-1.1463	0.00229029	early nodulin 93	463	20	2.56575e-23	0.9735	0	-
comp927421_c0_seq1	1.87702	0.0373956	eukaryotic translation initiation factor 3 subunit f-like	432	20	2.32597e-65	0.7835	3	F:nucleic acid binding; C:mitochondrion; P:DNA integration
comp83422_c0_seq1	-0.212298	0.0321329	eukaryotic translation initiation factor ncbp-like	1106	20	1.29199e-134	0.951	4	F:translation initiation factor activity; C:cytosol; C:ribosome; P:regulation of translational initiation
comp95200_c0_seq1	-0.521448	5.95578e-06	exocyst complex component exo70a1-like	1799	20	0	0.9005	4	C:exocyst; C:cytosol; C:mitochondrion; P:exocytosis
comp101837_c0_seq1	-0.323823	0.0242686	fasciclin-like arabinogalactan protein 7 precursor	1277	20	3.2762e-111	0.865	1	C:anchored component of plasma membrane
comp83162_c0_seq1	-0.998416	0.0238485	fasciclin-like arabinogalactan protein 9	763	20	2.07129e-96	0.8575	5	C:cytoplasmic membrane-bounded vesicle; C:plasmodesma; C:plant-type cell wall; C:anchored component of plasma membrane; C:Golgi apparatus
comp80976_c0_seq1	0.509088	0.0108066	f-box domain containing protein	1530	20	2.33351e-135	0.618	1	C:mitochondrion
comp97984_c0_seq1	-0.188795	0.000902648	fch domain only protein 1-like	2349	20	0	0.8525	2	C:plasma membrane; C:chloroplast
comp89146_c0_seq1	-2.01745	0.0144082	ferric-chelate reductase 1	1048	20	1.61791e-96	0.7785	3	C:integral component of membrane; C:cytoplasmic membrane-bounded vesicle; F:serine-type endopeptidase activity
comp85092_c1_seq1	1.19385	0.00479427	heat stress transcription factor c-2b-like	407	20	5.50041e-24	0.921	6	F:sequence-specific DNA binding transcription factor activity; F:sequence-specific DNA binding; C:nucleus; P:response to heat; C:transcription factor complex; P:regulation of transcription, DNA-templated
comp73752_c0_seq1	0.724302	0.00102391	histone deacetylase hdt2	384	20	6.7855e-41	0.882	10	P:chromatin modification; P:response to acid; C:nucleolus; P:response to abiotic stimulus; F:metal ion binding; P:regulation of transcription, DNA-templated; P:response to oxygen-containing compound; F:hydrolase activity; P:response to stress; P:transcription, DNA-templated
comp107816_c1_seq1	-0.368714	0.0348104	histone h1	1247	20	1.17545e-26	0.9465	4	C:nucleosome; F:DNA binding; P:nucleosome assembly; C:nucleus
comp103980_c0_seq2	0.559015	0.00661438	homolog subfamily b member 12	1584	20	0	0.6295	0	-
comp77597_c0_seq2	-0.8276	0.0472126	kda proline-rich protein	1082	20	3.88616e-42	0.916	1	C:cytoplasmic membrane-bounded vesicle
comp106595_c0_seq2	0.877357	0.00483574	low quality protein: dentin sialophospho	5232	20	0	0.714	1	C:plastid
comp651354_c0_seq1	-1.97266	0.0242595	low quality protein: nascent polypeptide-associated complex subunit muscle-specific form	360	20	4.12578e-47	0.68	1	C:cytoplasmic membrane-bounded vesicle
comp102924_c0_seq1	-0.949651	1.9419e-05	mcb2 protein	1421	20	4.05819e-118	0.764	4	F:zinc ion binding; F:chromatin binding; F:DNA binding; C:chromatin
comp95958_c0_seq1	-0.963459	0.0186268	mediator of rna polymerase ii transcription subunit 8	960	20	6.28225e-40	0.814	0	-
comp56454_c0_seq1	1.06728	0.0272626	mel2 like type 1- partial	2610	20	0	0.7525	3	F:zinc ion binding; F:nucleic acid binding; F:nucleotide binding
comp95327_c1_seq1	-0.298989	0.00841836	msp1(mitochondrial sorting of proteins) protein	743	20	1.04858e-91	0.9425	2	F:nucleoside-triphosphatase activity; F:ATP binding
comp49255_c1_seq1	-1.85329	0.0420971	multiple c2 and transmembrane domain-containing protein 2	1429	20	2.84972e-157	0.598	0	-
comp86044_c0_seq1	-0.263105	8.47081e-06	multiprotein-bridging factor 1a	1017	20	1.49946e-93	0.9635	5	F:sequence-specific DNA binding; C:cytoplasm; F:transcription coactivator activity; C:transcription factor complex; P:positive regulation of transcription, DNA-templated
comp93584_c0_seq1	-0.385016	0.0293148	myb18 transcription factor	1369	20	9.41052e-32	0.9765	3	F:DNA binding; F:chromatin binding; C:chromatin
comp107322_c0_seq1	-1.04511	0.0265235	nac domain-containing protein 78	2391	20	0	0.726	3	P:regulation of transcription, DNA-templated; F:DNA binding; C:mitochondrion
comp108233_c0_seq1	-1.04113	8.23387e-09	neutral ceramidase	1538	20	0	0.913	7	C:extracellular region; C:vacuolar membrane; C:plasmodesma; C:endoplasmic reticulum; C:Golgi apparatus; F:ceramidase activity; P:glycosphingolipid metabolic process
comp88783_c0_seq1	-0.375222	0.00111569	nitrate-induced noi protein	831	20	3.57769e-48	0.897	0	-
comp89279_c0_seq1	-1.19977	0.0204094	nodulin family protein	1075	20	1.49806e-128	0.9315	3	C:mitochondrion; C:membrane; P:response to karrikin
comp97520_c1_seq2	1.53717	0.000200093	nucleoid dna-binding protein cnd41	905	20	2.98552e-66	0.589	1	F:aspartic-type endopeptidase activity
comp94184_c0_seq1	-0.565037	0.000508785	pentatricopeptide repeat-containing protein at2g13600-like	4192	20	0	0.8195	1	C:plastid
comp525408_c0_seq1	2.2498	0.00479427	peptidyl-arginine deiminase domain protein	511	9	3.74456e-29	0.5167	0	-
comp106582_c0_seq1	-0.228003	0.00861714	peptidyl-prolyl cis-trans isomerase cyp59	2177	20	0	0.8505	7	P:protein folding; F:RNA binding; C:nucleus; C:cytosol; F:zinc ion binding; F:peptidyl-prolyl cis-trans isomerase activity; F:nucleotide binding
comp87286_c0_seq1	-0.226075	0.00567368	peptidyl-prolyl cis-trans isomerase family protein	1042	20	7.80862e-115	0.9655	10	P:protein folding; C:multivesicular body; C:Golgi stack; C:plasmodesma; C:cytoplasmic membrane-bounded vesicle; P:root development; C:chloroplast; C:cytosol; F:peptidyl-prolyl cis-trans isomerase activity; C:mitochondrion
comp103901_c0_seq1	-0.428835	0.0260729	ph domain-containing protein ddb_g0287875-like	2096	20	0	0.8255	1	C:plasma membrane
comp101940_c1_seq1	-0.265353	0.00651402	phd finger protein	1983	20	0	0.752	5	P:chromatin modification; P:response to cold; P:positive regulation of histone methylation; P:short-day photoperiodism; P:single-organism process
comp83084_c0_seq1	-0.186611	0.0171448	phd finger protein alfin-like 8-like	1280	20	9.69055e-123	0.884	10	P:chromatin modification; C:cytosol; F:methylated histone binding; P:root hair elongation; F:zinc ion binding; P:metal ion homeostasis; P:regulation of transcription, DNA-templated; P:cellular response to phosphate starvation; C:nucleus; P:transcription, DNA-templated
comp106912_c0_seq1	0.657937	0.00241866	plasma membrane atpase 1-like	1828	20	0	0.981	8	F:hydrogen-exporting ATPase activity, phosphorylative mechanism; P:response to salt stress; F:metal ion binding; P:ATP biosynthetic process; C:integral component of membrane; C:plasma membrane; F:ATP binding; P:oxidative phosphorylation
comp64452_c0_seq1	0.830084	0.00637513	plasma membrane atpase 1-like	1027	20	2.37128e-109	0.9645	8	F:hydrogen-exporting ATPase activity, phosphorylative mechanism; P:response to salt stress; F:metal ion binding; P:ATP biosynthetic process; C:integral component of membrane; C:plasma membrane; F:ATP binding; P:oxidative phosphorylation
comp73550_c0_seq2	-1.02914	0.0182105	postacrosomal sheath ww domain-binding	927	20	5.23597e-94	0.736	2	C:cytoplasmic membrane-bounded vesicle; C:membrane
comp90978_c0_seq2	-0.551715	0.0214551	pot family domain containing expressed	824	20	1.20162e-82	0.794	1	C:cytoplasmic membrane-bounded vesicle
comp88272_c0_seq2	-0.642754	0.00166209	pra1 family protein f3-like	893	20	2.21774e-88	0.7795	1	C:membrane
comp3774_c0_seq1	-1.50105	0.0439157	pre-mrna processing protein expressed	565	8	1.32536e-23	0.7638	0	-
comp297231_c0_seq1	2.47449	0.000798839	probable cyclophilin b	346	20	8.418e-57	0.863	2	P:protein folding; F:peptidyl-prolyl cis-trans isomerase activity
comp95403_c0_seq1	-0.714214	0.0451946	probable rna-binding protein eif1ad	888	20	9.65724e-99	0.84	3	F:translation initiation factor activity; C:ribosome; P:regulation of translational initiation
comp106752_c1_seq6	-0.338351	0.0067902	probable voltage-gated potassium channel subunit beta	1515	20	0	0.9685	4	F:voltage-gated potassium channel activity; C:mitochondrion; C:plasmodesma; C:voltage-gated potassium channel complex
comp96534_c0_seq1	-0.675186	0.0426495	profilin a	809	20	3.45406e-88	0.9745	6	P:actin cytoskeleton organization; C:cytoskeleton; C:apoplast; F:actin binding; C:phragmoplast; C:nucleus
comp77523_c0_seq1	-0.277821	0.00277133	profilin-2	846	20	2.43213e-69	0.9375	12	C:cytosol; C:cell wall; C:nucleolus; C:plasmodesma; P:actin polymerization or depolymerization; F:actin binding; C:spindle; P:unidimensional cell growth; C:chloroplast; C:phragmoplast; C:plasma membrane; C:apoplast
comp95252_c0_seq1	-0.879641	0.0144082	proline-rich protein	1326	20	2.31159e-76	0.8105	1	C:cytoplasmic membrane-bounded vesicle
comp182279_c0_seq1	1.33914	0.0341111	protein arabidillo 1-like isoform x2	219	20	1.57985e-38	0.924	1	P:lateral root development
comp98348_c0_seq1	-0.614468	0.0037223	protein early responsive to dehydration 15-like isoform x1	1251	20	2.78546e-57	0.6025	0	-
comp96206_c0_seq1	-0.254386	0.0309763	protein gpr107-like	1988	20	0	0.9255	4	C:trans-Golgi network; C:integral component of membrane; C:cytoplasmic membrane-bounded vesicle; C:endosome
comp106735_c2_seq2	0.856474	7.2889e-06	protein lurp-one-related 5-like	1289	20	3.11939e-19	0.784	1	C:mitochondrion
comp89188_c0_seq1	-0.940062	0.0441892	protein mks1-like	464	7	6.69435e-12	0.7871	1	C:plastid
comp92241_c0_seq3	-0.241326	0.0313757	protein pat1 homolog 1-like isoform x2	1602	20	0	0.8795	2	F:lipoate synthase activity; F:4 iron, 4 sulfur cluster binding
comp88482_c0_seq1	1.4242	7.91725e-08	protein radialis-like 3	722	20	2.45809e-20	0.835	4	C:nucleus; F:chromatin binding; F:DNA binding; C:chromatin
comp101996_c2_seq1	0.410168	0.00841836	protein root hair defective 3-like	4831	20	1.81403e-50	0.519	3	P:single-organism cellular process; C:membrane; C:cell part
comp106302_c0_seq1	-0.441241	0.0230223	protein rte1-homolog	857	20	1.27438e-131	0.829	2	C:cytoplasmic membrane-bounded vesicle; C:membrane
comp98249_c2_seq5	-0.48599	0.000156498	ras-related protein ara-4	1232	20	8.82993e-140	0.9525	9	C:trans-Golgi network; F:GTP binding; P:protein transport; C:cytosol; P:small GTPase mediated signal transduction; C:Golgi stack; P:response to heat; C:Golgi-associated vesicle; F:GTPase activity
comp108747_c0_seq1	-0.635317	0.000996811	ras-related protein raba1f-like	633	20	1.31048e-90	0.9545	5	F:GTP binding; P:response to cadmium ion; C:cytosol; P:small GTPase mediated signal transduction; P:protein transport
comp22472_c0_seq1	-1.68706	0.0348104	receptor-like protein 12	817	20	0	0.7965	2	C:cytoplasmic membrane-bounded vesicle; P:phosphorylation
comp377822_c0_seq1	-1.85099	0.0243306	receptor-like protein 12	435	20	2.94797e-32	0.7695	2	C:cytoplasmic membrane-bounded vesicle; P:phosphorylation
comp372613_c0_seq1	1.95474	0.0258247	related to alpha-l-arabinofuranosidase i precursor	285	8	9.78437e-22	0.81	3	F:alpha-L-arabinofuranosidase activity; P:L-arabinose metabolic process; P:nucleotide metabolic process
comp260690_c0_seq1	2.13574	0.00983086	ribosomal protein l39e	239	20	5.9702e-27	0.91	4	C:ribosome; F:structural constituent of ribosome; P:translation; P:ribosome biogenesis
comp100571_c0_seq4	1.89886	0.0227329	rna binding protein	1630	20	0	0.91	4	C:viral nucleocapsid; F:nucleic acid binding; C:ribonucleoprotein complex; F:nucleotide binding
comp87106_c0_seq1	-0.180941	0.0150923	rna-binding protein 25	1500	20	6.62609e-152	0.8595	2	F:nucleic acid binding; F:nucleotide binding
comp99062_c1_seq1	-1.13735	0.0327765	rna-binding protein 38-like	3500	20	2.90771e-77	0.8435	3	F:nucleic acid binding; F:nucleotide binding; C:plastid
comp71904_c0_seq1	-1.62882	0.0132411	root abundant factor	299	6	4.15266e-21	0.5883	5	P:regulation of transcription, DNA-templated; P:transcription, DNA-templated; C:nucleus; F:sequence-specific DNA binding transcription factor activity; F:DNA binding
comp88787_c0_seq1	-0.601782	0.00215529	rotundifolia like 17	1681	19	2.13054e-16	0.8221	3	C:mitochondrion; F:molecular_function; P:shoot system development
comp90306_c0_seq1	-0.427834	0.0361655	salt response protein	1223	20	1.35466e-82	0.9035	2	C:plasmodesma; C:plasma membrane
comp102864_c0_seq2	-0.314384	0.0254283	scar-like protein 1	2063	20	0	0.757	5	P:actin cytoskeleton organization; C:integral component of membrane; C:cytoskeleton; F:actin binding; C:plasma membrane
comp93761_c0_seq2	1.85331	0.0292155	skin secretory protein xp2-like	490	20	8.77148e-43	0.6435	0	-
comp263535_c0_seq1	1.11234	0.0159063	snw ski-interacting	1200	20	1.39212e-54	0.7425	5	P:regulation of biological process; C:spliceosomal complex; P:mRNA splicing, via spliceosome; P:response to oxygen-containing compound; P:response to organic substance
comp108080_c0_seq1	-0.445876	0.0146939	speckle-type poz protein	1622	20	4.16269e-71	0.7475	1	C:plastid
comp96876_c0_seq1	-0.757852	0.00873947	spx domain-containing protein 1-like	1562	20	3.42577e-74	0.8145	4	P:cellular response to phosphate starvation; C:nucleus; P:positive regulation of cellular response to phosphate starvation; P:cellular response to cold
comp98187_c0_seq9	-0.889378	0.00551391	stem-specific protein tsjt1	489	20	1.11529e-25	0.9505	1	C:plasma membrane
comp103329_c0_seq1	-0.326276	0.0254772	swi snf complex subunit swi3b	1569	20	0	0.8035	5	C:nucleus; F:DNA binding; C:plastid; F:chromatin binding; C:chromatin
comp84943_c0_seq1	-0.435527	0.000130726	tat pathway signal sequence family protein	1065	13	2.29729e-50	0.7108	0	-
comp102399_c0_seq1	-0.650154	0.000607915	tcp transcription partial	865	4	4.88174e-09	0.87	0	-
comp103315_c2_seq1	-0.563654	0.0232888	tetratricopeptide repeat-like superfamily	403	20	1.1395e-65	0.87	0	-
comp101481_c0_seq1	-0.29977	0.0439403	tobamovirus multiplication protein 1	1603	20	6.36889e-168	0.9195	3	C:integral component of membrane; P:viral replication complex formation and maintenance; C:plant-type vacuole membrane
comp91212_c0_seq1	-0.220066	0.0064178	trafficking protein particle complex subunit 3	982	20	3.21601e-130	0.9625	0	-
comp95231_c0_seq1	-0.254774	0.0144082	transcription elongation expressed	1233	20	4.46722e-154	0.8465	7	F:translation elongation factor activity; F:DNA binding; P:transcription, DNA-templated; C:nucleus; C:cytosol; C:ribosome; P:regulation of translational elongation
comp97429_c1_seq2	-0.73552	0.0153201	transcription factor pcf7	1219	20	7.85396e-134	0.685	4	P:positive regulation of development, heterochronic; P:leaf morphogenesis; P:cell differentiation; P:embryo development ending in seed dormancy
comp93348_c0_seq1	-0.282008	0.0441892	transcriptional regulator atrx homolog	1060	20	7.78398e-44	0.83	2	C:cytosol; F:copper ion binding
comp101060_c0_seq1	-0.394677	0.0327501	transmembrane protein 87b-like	2176	20	0	0.928	3	C:integral component of membrane; C:cytoplasmic membrane-bounded vesicle; C:Golgi apparatus
comp9526_c0_seq1	1.8251	0.0430907	ubiquitin-conjugating enzyme e2 w	1017	20	2.07329e-108	0.968	7	P:ubiquitin-dependent protein catabolic process; P:negative regulation of flower development; P:response to gibberellin; P:leaf morphogenesis; F:acid-amino acid ligase activity; F:ubiquitin-protein transferase activity; P:protein deubiquitination
comp99178_c0_seq2	-0.17464	0.0361655	von willebrand factor type a domain containing expressed	3430	20	0	0.8785	1	C:plasma membrane
comp47555_c0_seq1	-1.48832	0.0120112	vq motif family protein	217	2	3.94068e-07	0.75	0	-
comp84686_c0_seq1	-0.839223	2.35871e-05	wheat cold induced 16	587	20	1.89663e-37	0.811	0	-
comp321954_c0_seq1	1.24314	0.0455477	wpp domain-interacting protein 2-like isoform x1	918	5	7.81672e-98	0.702	0	-
comp98373_c0_seq1	-0.657632	0.0443448	xh domain family protein isoform x1	1838	20	0	0.82	1	P:RNA-directed DNA methylation
comp103980_c0_seq1	0.804752	0.0253736	zinc c3hc4 type family protein	680	20	1.03361e-131	0.618	2	F:metal ion binding; F:zinc ion binding

## Sheet: F) Transporters 
Sample ID	log2FoldChange	padj	Seq. Description	Seq. Length	#Hits	min. eValue	mean Similarity	#GOs	GOs	Enzyme Codes	InterProScan
Transporters
comp91694_c0_seq3	-1.0089	0.00100262	cortical cell-delineating protein precursor	1009	20	4.55082e-41	0.891	1	C:chloroplast thylakoid membrane
comp90046_c0_seq1	-0.967109	0.00839856	cortical cell-delineating protein precursor	915	20	5.88753e-44	0.8755	2	C:cytoplasmic membrane-bounded vesicle; C:chloroplast thylakoid membrane
comp59734_c0_seq1	1.46506	0.013831	phosphate transporter pho1 homolog 1	772	20	3.34527e-42	0.644	1	C:integral component of membrane
comp65920_c0_seq1	-0.900329	0.00252089	probable metal-nicotianamine transporter ysl12-like	406	20	8.52413e-83	0.953	3	C:integral component of membrane; C:plasma membrane; P:transmembrane transport
comp452321_c0_seq1	-1.92317	0.0254283	ammonium transporter 1 member 1-like	417	20	4.52214e-48	0.8755	9	C:integral component of membrane; C:plasmodesma; P:protein polymerization; P:lateral root formation; P:lateral root branching; P:response to karrikin; F:high affinity secondary active ammonium transmembrane transporter activity; P:response to abscisic acid; C:nucleus
comp97691_c1_seq1	-0.241135	0.0440481	vesicle-associated membrane protein 714	997	20	6.09911e-62	0.9805	4	C:integral component of membrane; C:vacuole; P:response to salt stress; P:vesicle-mediated transport
comp110242_c1_seq1	0.196723	0.0012604	abc transporter c family member 10-like	5641	20	0	0.902	4	C:integral component of membrane; F:ATPase activity, coupled to transmembrane movement of substances; C:vacuolar membrane; F:ATP binding
comp110091_c0_seq1	-1.99443	0.0129802	sugar transporter protein 7 isoform 1	1472	20	0	0.8815	4	C:integral component of membrane; F:substrate-specific transmembrane transporter activity; C:plasma membrane; P:carbohydrate transport	-
comp66091_c0_seq1	-0.454775	0.00636883	protein nrt1 ptr family -like	416	20	8.17478e-20	0.9335	10	C:integral component of membrane; P:response to water deprivation; P:oligopeptide transport; F:ATP binding; P:response to nitrate; F:aminoacyl-tRNA ligase activity; F:nitrate transmembrane transporter activity; P:tRNA aminoacylation for protein translation; C:nucleus; C:plasma membrane
comp109860_c0_seq13	-0.720655	0.00727162	aquaporin pip2-4	573	20	1.37363e-32	0.9525	13	C:integral component of membrane; P:root hair elongation; P:response to water deprivation; C:mitochondrion; C:plasmodesma; F:water channel activity; C:chloroplast envelope; F:ubiquitin protein ligase binding; P:hydrogen peroxide transmembrane transport; C:vacuole; P:response to abscisic acid; P:response to nematode; C:plasma membrane
comp84743_c0_seq1	-1.15223	8.23387e-09	plasma membrane integral protein	679	20	5.90005e-60	0.996	13	C:integral component of membrane; P:root hair elongation; P:response to water deprivation; C:mitochondrion; C:plasmodesma; F:water channel activity; C:chloroplast envelope; F:ubiquitin protein ligase binding; P:response to osmotic stress; P:hydrogen peroxide transmembrane transport; C:vacuole; P:response to abscisic acid; C:plasma membrane	EC:2.7.11; EC:2.7.10
comp98249_c2_seq5	-0.48599	0.000156498	ras-related protein ara-4	1232	20	8.82993e-140	0.9525	9	C:trans-Golgi network; F:GTP binding; P:protein transport; C:cytosol; P:small GTPase mediated signal transduction; C:Golgi stack; P:response to heat; C:Golgi-associated vesicle; F:GTPase activity
comp89177_c0_seq1	-1.12828	0.0125898	sugar carrier protein c-like	357	20	2.60894e-66	0.873	7	C:vacuole; F:sucrose:proton symporter activity; C:plasmodesma; C:plasma membrane; F:monosaccharide transmembrane transporter activity; C:integral component of membrane; C:nucleus
comp89177_c1_seq4	-0.995163	0.0466672	sugar carrier protein c-like	613	20	2.73334e-54	0.822	7	C:vacuole; F:sucrose:proton symporter activity; C:plasmodesma; C:plasma membrane; F:monosaccharide transmembrane transporter activity; C:integral component of membrane; C:nucleus	-
comp105564_c1_seq7	-1.49425	0.027338	sugar carrier protein c-like	771	20	0	0.9355	6	C:vacuole; F:sugar:proton symporter activity; C:plasmodesma; F:monosaccharide transmembrane transporter activity; C:integral component of membrane; C:nucleus	-
comp107989_c0_seq1	-0.203027	0.0462201	palmitoyl-acyl carrier protein chloroplastic-like	2260	20	0	0.9305	6	F:ACP phosphopantetheine attachment site binding involved in fatty acid biosynthetic process; F:acyl-[acyl-carrier-protein] hydrolase activity; C:plastid; P:transport; P:acyl-carrier-protein biosynthetic process; C:fatty acid synthase complex	EC:3.5.1.23
comp103488_c0_seq2	0.385862	0.0209755	palmitoyl-acyl carrier protein chloroplastic-like	1844	20	0	0.83	6	F:ACP phosphopantetheine attachment site binding involved in fatty acid biosynthetic process; F:acyl-[acyl-carrier-protein] hydrolase activity; C:plastid; P:transport; P:acyl-carrier-protein biosynthetic process; C:fatty acid synthase complex
comp69880_c0_seq1	1.81203	0.0439403	amino-acid permease bat1 homolog	551	20	7.71755e-61	0.8685	2	F:amino acid transmembrane transporter activity; C:integral component of membrane
comp83628_c0_seq1	-0.357527	0.00154886	cytochrome c oxidase subunit 5b- mitochondrial-like	696	20	2.77933e-60	0.9075	7	F:cytochrome-c oxidase activity; F:zinc ion binding; C:mitochondrial respiratory chain complex IV; F:cobalt ion binding; P:aerobic respiration; C:chloroplast thylakoid membrane; P:mitochondrial electron transport, cytochrome c to oxygen
comp2796_c0_seq1	-1.84	0.0255364	polyol transporter 5-like	547	20	1.156e-64	0.8405	13	F:galactose transmembrane transporter activity; C:integral component of membrane; F:D-xylose transmembrane transporter activity; F:glycerol transmembrane transporter activity; F:glucose transmembrane transporter activity; F:sorbitol transmembrane transporter activity; F:myo-inositol transmembrane transporter activity; F:sugar:proton symporter activity; F:D-ribose transmembrane transporter activit…
comp94764_c0_seq1	-0.683458	0.000711348	ceramide-1-phosphate transfer isoform x1	1087	20	1.87849e-112	0.8685	3	F:glycolipid transporter activity; C:cytoplasm; F:glycolipid binding
comp90429_c0_seq1	-0.234278	0.000258745	translocase of chloroplast chloroplastic-like	1479	20	0	0.921	6	F:GTP binding; P:intracellular protein transport; C:chloroplast outer membrane; F:P-P-bond-hydrolysis-driven protein transmembrane transporter activity; F:protein homodimerization activity; F:GTPase activity
comp108747_c0_seq1	-0.635317	0.000996811	ras-related protein raba1f-like	633	20	1.31048e-90	0.9545	5	F:GTP binding; P:response to cadmium ion; C:cytosol; P:small GTPase mediated signal transduction; P:protein transport	-
comp91694_c0_seq1	-1.57765	0.0147703	cortical cell-delineating protein precursor	770	20	4.8871e-35	0.86	4	F:lipid binding; C:cytoplasmic membrane-bounded vesicle; P:lipid transport; C:chloroplast thylakoid membrane
comp91694_c0_seq1	-1.57765	0.0147703	cortical cell-delineating protein precursor	770	20	4.8871e-35	0.86	4	F:lipid binding; C:cytoplasmic membrane-bounded vesicle; P:lipid transport; C:chloroplast thylakoid membrane
comp85865_c0_seq1	-1.52383	0.0449434	mfs nnp nitrate nitrite transporter	1842	20	0	0.8565	3	F:nitrite transmembrane transporter activity; C:integral component of membrane; F:nitrate transmembrane transporter activity
comp102311_c0_seq1	-0.326328	0.0188496	tom1-like protein 2	2087	20	0	0.8265	4	F:nucleic acid binding; C:intracellular; P:intracellular protein transport; C:plasma membrane
comp106854_c0_seq1	0.50715	0.00508181	potassium transporter 24-like	2202	20	0	0.901	3	F:potassium ion transmembrane transporter activity; C:integral component of membrane; C:mitochondrion
comp589181_c0_seq1	1.915	0.0312865	protein translocase sec6	306	20	2.28827e-29	0.9145	4	F:P-P-bond-hydrolysis-driven protein transmembrane transporter activity; P:protein targeting; C:membrane; C:chloroplast envelope
comp50687_c0_seq1	-2.15705	0.000206348	organic cation carnitine transporter 2-like	1000	20	3.63829e-116	0.8965	4	F:transmembrane transporter activity; C:plant-type vacuole membrane; C:integral component of membrane; P:cellular response to cold	-
comp54060_c0_seq1	-1.98781	0.00611165	organic cation carnitine transporter 2-like	690	20	6.55634e-148	0.884	4	F:transmembrane transporter activity; C:plant-type vacuole membrane; C:integral component of membrane; P:cellular response to cold
comp106732_c2_seq7	-1.22261	0.0205482	protein nrt1 ptr family -like	1020	20	1.13982e-170	0.8445	2	F:transporter activity; C:membrane
comp440958_c0_seq1	1.65773	0.0308478	peptide transporter ptr2-like	753	20	1.01818e-119	0.7785	2	F:transporter activity; C:membrane
comp110286_c0_seq1	0.360878	0.0410146	peptide transporter ptr2	2024	20	0	0.8185	2	F:transporter activity; C:membrane
comp57473_c0_seq1	1.77241	0.0467595	general amino acid permease	1058	20	3.92444e-101	0.643	2	P:amino acid transmembrane transport; C:membrane
comp99093_c0_seq3	-0.380754	0.0378388	amino acid permease 6	2288	20	0	0.8915	8	P:aspartate transport; P:response to nematode; F:neutral amino acid transmembrane transporter activity; P:amino acid import; F:acidic amino acid transmembrane transporter activity; C:cytoplasmic membrane-bounded vesicle; P:tryptophan transport; C:integral component of membrane	EC:4.1.1.1
comp22325_c0_seq1	-1.74637	0.0467036	major facilitator superfamily domain-containing protein 12-like	464	20	1.67057e-35	0.8415	2	P:carbohydrate transport; C:membrane	-
comp99920_c2_seq2	-0.473408	0.0348104	aquaporin	1708	20	1.57031e-174	0.91	9	P:carbon dioxide transport; P:response to water deprivation; C:vacuole; C:anchored component of plasma membrane; C:plasmodesma; C:integral component of membrane; F:water channel activity; C:chloroplast; P:response to salt stress	-
comp86650_c0_seq1	-1.2027	8.33998e-07	bidirectional sugar transporter sweet11-like	1002	20	1.13715e-91	0.76	7	P:copper ion transport; P:defense response to bacterium; C:plastid; F:sugar transmembrane transporter activity; C:integral component of plasma membrane; F:protein binding; P:cellular response to stimulus
comp92596_c0_seq1	-0.8151	0.017014	adenine guanine permease azg1	1828	20	0	0.898	5	P:guanine transport; P:adenine transport; C:membrane; F:purine nucleobase transmembrane transporter activity; C:plastid	-
comp58125_c0_seq1	1.82336	0.0327501	atpase subunit 6	531	20	5.51897e-17	0.5995	2	P:ion transport; C:membrane
comp99681_c0_seq4	-1.67519	1.10376e-05	cationic amino acid transporter 1-like	1997	20	0	0.8985	9	P:L-arginine import; F:cationic amino acid transmembrane transporter activity; F:L-lysine transmembrane transporter activity; C:plasma membrane; F:arginine transmembrane transporter activity; C:integral component of membrane; P:L-glutamate import; F:L-glutamate transmembrane transporter activity; P:polyamine transport
comp58890_c0_seq1	1.49438	0.0378578	abc transporter g family member 16-like	599	20	1.09736e-104	0.8065	8	P:organophosphate ester transport; C:ATP-binding cassette (ABC) transporter complex; P:vacuolar transport; P:organic phosphonate transport; P:response to nematode; C:vacuolar lumen; F:ATPase activity, coupled to transmembrane movement of substances; F:ATP binding
comp85201_c0_seq2	1.12936	0.0214551	glycerol-3-phosphate transporter 4	1528	20	0	0.797	6	P:phosphate ion homeostasis; P:transmembrane transport; C:vacuolar membrane; C:integral component of membrane; C:mitochondrion; F:transporter activity
comp103173_c0_seq1	0.203571	0.0071207	low quality protein: probable transporter mch1	2081	20	0	0.8465	5	P:response to karrikin; C:integral component of membrane; C:mitochondrion; C:nucleus; P:transmembrane transport
comp93514_c0_seq2	-0.433109	0.0418569	oligopeptide transporter 4	955	20	2.09397e-65	0.913	4	P:response to karrikin; F:oligopeptide transporter activity; C:plasma membrane; P:transmembrane transport
comp85607_c0_seq1	0.838176	0.00132416	ferric reduction oxidase chloroplastic-like	1907	20	0	0.8575	5	P:response to light stimulus; C:integral component of membrane; P:photosynthetic electron transport chain; F:iron ion binding; F:ferric-chelate reductase activity
comp88628_c0_seq1	-0.262879	0.0132977	ubiquitin-conjugating enzyme e2-17 kda 9	1120	20	2.24981e-101	0.983	16	P:response to misfolded protein; P:fatty acid beta-oxidation; P:protein deubiquitination; P:protein import into peroxisome matrix; F:ubiquitin-protein transferase activity; P:regulation of unidimensional cell growth; C:cytoplasm; P:proteasome-mediated ubiquitin-dependent protein catabolic process; P:Golgi vesicle transport; P:DNA endoreduplication; F:ubiquitin protein ligase binding; F:acid-amino…
comp67141_c0_seq1	-1.3755	0.0226523	protein nrt1 ptr family -like	234	20	1.53771e-32	0.9085	3	P:response to nematode; C:plasma membrane; F:transporter activity
comp94240_c0_seq2	-0.437662	0.000784487	syntaxin 23	1291	20	5.73063e-150	0.9485	9	P:vesicle-mediated transport; P:stomatal movement; P:late endosome to vacuole transport; P:protein targeting to vacuole; P:amyloplast organization; C:plant-type vacuole membrane; F:SNAP receptor activity; P:negative gravitropism; C:trans-Golgi network transport vesicle	-

## Sheet: G) transposable elements
Sample ID	log2FoldChange	padj	Seq. Description	Seq. Length	#Hits	min. eValue	mean Similarity	#GOs	GOs	Enzyme Codes	InterProScan
comp107726_c0_seq6	1.59204	0.0202593	retrotransposon protein	1400	20	1.12059e-22	0.6095	0	-
comp18105_c0_seq1	1.91478	0.0248821	transposon en spm sub-class	482	20	2.04875e-15	0.553	0	-
comp26608_c0_seq1	1.46786	0.047676	transposon en spm sub-class	508	20	2.41899e-56	0.648	0	-
comp93172_c0_seq1	0.770682	0.00114832	retrotransposon unclassified	2242	20	1.19452e-31	0.5205	2	C:intracellular membrane-bounded organelle; C:cytoplasmic part
comp103947_c1_seq3	-2.17837	8.47081e-06	is1 transposase partial	465	20	1.63761e-33	0.7305	1	C:mitochondrion
comp90627_c0_seq1	1.01368	0.0480879	retrotransposon unclassified	376	20	2.14189e-20	0.6865	1	C:plastid
comp96444_c0_seq1	0.764086	0.0120409	transposon mutator sub-class	950	20	1.07558e-38	0.6125	1	F:binding
comp100784_c2_seq19	1.66771	0.000206348	retrotransposon unclassified	2611	20	7.79837e-99	0.6195	3	F:binding; P:cellular macromolecule metabolic process; P:nucleic acid metabolic process
comp795831_c0_seq1	1.98812	0.0226445	retrotransposon unclassified	452	20	2.78579e-29	0.5565	3	F:binding; P:DNA metabolic process; F:catalytic activity
comp91624_c0_seq5	-0.238207	0.0248806	transposon en spm sub-class	3974	20	7.00489e-47	0.46	1	F:cysteine-type peptidase activity
comp83078_c0_seq4	-1.8405	0.00911428	retrotransposon expressed	965	20	7.53476e-77	0.7845	10	F:integrase activity; F:RNA-directed DNA polymerase activity; P:chromatin assembly or disassembly; F:DNA binding; F:chromatin binding; F:RNA binding; F:aspartic-type endopeptidase activity; C:nucleus; P:DNA recombination; C:chromatin
comp74645_c0_seq1	1.94495	0.00529501	retrotransposon expressed	501	20	8.63315e-70	0.7485	10	F:integrase activity; F:RNA-directed DNA polymerase activity; P:chromatin assembly or disassembly; F:DNA binding; F:chromatin binding; F:RNA binding; F:aspartic-type endopeptidase activity; C:nucleus; P:DNA recombination; C:chromatin
comp78069_c0_seq1	0.793192	0.00707253	retrotransposon ty1-copia subclass	4425	20	0	0.7385	3	F:metal ion binding; C:plastid; C:mitochondrion
comp108186_c0_seq1	0.637223	0.00332343	transposon unclassified	653	20	4.59357e-14	0.5065	5	F:metal ion binding; F:nucleic acid binding; P:DNA integration; F:zinc ion binding; C:mitochondrion
comp108543_c1_seq23	1.61305	0.0308478	transposon mutator sub-class	2499	20	4.58558e-144	0.6965	1	F:nucleic acid binding
comp717044_c0_seq1	1.88931	0.0354908	retrotransposon ty1-copia subclass	501	20	1.13536e-69	0.7745	5	F:nucleic acid binding; F:zinc ion binding; P:DNA integration; C:plastid; C:mitochondrion
comp79931_c2_seq1	0.791472	0.027338	ac025098_18 copia-type polyprotein	1788	20	2.67328e-79	0.587	2	F:nucleic acid binding; P:cellular metabolic process
comp107352_c0_seq3	0.878807	0.0409694	retrotransposon unclassified	3191	20	0	0.701	5	F:RNA-directed DNA polymerase activity; F:DNA binding; F:RNA binding; F:aspartic-type endopeptidase activity; P:DNA recombination
comp69997_c0_seq1	1.52722	0.0456163	retrotransposon unclassified	223	20	4.19285e-35	0.929	6	F:RNA-directed DNA polymerase activity; F:DNA binding; F:RNA binding; F:zinc ion binding; P:DNA integration; P:DNA recombination
comp64165_c0_seq2	1.34581	0.0467601	retrotransposon line subclass	1223	20	0	0.735	5	F:RNA-directed DNA polymerase activity; F:RNA binding; C:nucleus; P:DNA integration; C:plastid
comp68710_c0_seq1	1.68697	0.0232412	retrotransposon unclassified	873	20	4.56703e-124	0.7485	6	F:RNA-directed DNA polymerase activity; F:RNA binding; C:nucleus; P:DNA integration; C:plastid; C:mitochondrion
comp450016_c0_seq1	-1.84581	0.0435425	retrotransposon ty3-gypsy subclass	417	20	5.06444e-37	0.676	6	F:RNA-directed DNA polymerase activity; F:RNA binding; F:aspartic-type endopeptidase activity; C:nucleus; F:zinc ion binding; P:DNA integration
comp93961_c0_seq5	1.41163	0.0439403	retrotransposon unclassified	1019	20	1.44825e-89	0.7125	4	F:serine-type endopeptidase activity; F:DNA binding; F:calcium ion binding; P:DNA recombination
comp103666_c0_seq1	0.891468	0.000399115	gag-pol polyprotein	1645	20	0	0.7495	6	F:serine-type endopeptidase activity; F:DNA binding; F:zinc ion binding; P:DNA integration; C:mitochondrion; P:DNA recombination
comp110490_c0_seq7	0.977361	0.00645117	retrotransposon ty1-copia subclass	1857	20	5.40844e-92	0.809	5	F:serine-type endopeptidase activity; F:DNA binding; F:zinc ion binding; P:DNA integration; P:DNA recombination
comp109658_c0_seq6	0.475853	0.0483174	retrotransposon unclassified	5278	20	0	0.683	8	P:chromatin assembly or disassembly; F:DNA binding; F:chromatin binding; P:RNA-dependent DNA replication; P:proteolysis; F:catalytic activity; P:DNA recombination; C:chromatin
comp110491_c0_seq1	0.992309	0.0198739	retrotransposon ty3-gypsy subclass	1680	20	1.38611e-77	0.733	6	P:defense response; F:ADP binding; P:RNA-dependent DNA replication; C:mitochondrion; P:proteolysis; F:catalytic activity
comp46894_c0_seq1	1.02727	0.00231246	retrotransposon unclassified	1320	20	1.05659e-66	0.5735	4	P:organic substance metabolic process; P:primary metabolic process; F:catalytic activity; P:cellular metabolic process
comp108261_c0_seq1	1.51369	0.000204348	retrotransposon unclassified	1511	20	1.71602e-61	0.6735	2	P:RNA-dependent DNA replication; C:mitochondrion

## Sheet: H) unknown proteins
Sample ID	log2FoldChange	padj	Seq. Description	Seq. Length	#Hits	min. eValue	mean Similarity	#GOs	GOs	Enzyme Codes	InterProScan
comp88694_c0_seq1	-0.826804	0.00407608	hypothetical protein	790	1	1.02397e-23	0.74	0	-
comp108179_c0_seq1	-0.280307	0.00359312	hypothetical protein SHCRBa_162_H04_F_220	3483	20	0	0.603	1	C:mitochondrion
comp89144_c0_seq1	-0.42321	0.00377993	hypothetical protein SORBIDRAFT_03g001420	910	20	1.3559e-137	0.89	0	-
comp94512_c0_seq1	-0.442304	0.000407748	hypothetical protein SORBIDRAFT_03g037890	1287	5	1.27834e-23	0.768	1	C:cytoplasmic membrane-bounded vesicle
comp97080_c1_seq4	-0.43548	0.0376121	hypothetical protein SORBIDRAFT_03g043430	431	15	7.04153e-19	0.7553	0	-
comp103408_c0_seq31	-0.581717	0.0482479	hypothetical protein SORBIDRAFT_04g004220	1845	7	3.02641e-13	0.7129	0	-
comp97985_c0_seq1	-0.541242	0.0436506	hypothetical protein SORBIDRAFT_04g005490	1117	8	7.49089e-81	0.61	0	-
comp109503_c0_seq3	-0.148413	0.0186672	hypothetical protein SORBIDRAFT_05g001970	3118	20	0	0.9085	3	F:transferase activity, transferring phosphorus-containing groups; C:plastid; C:plasma membrane
comp95066_c0_seq1	-0.906272	0.00825105	hypothetical protein SORBIDRAFT_05g025550	549	10	7.14209e-63	0.627	0	-
comp85789_c0_seq1	-0.820626	0.046802	hypothetical protein SORBIDRAFT_06g024020	665	10	7.35859e-61	0.701	0	-
comp92280_c0_seq4	-0.629464	0.0378578	hypothetical protein SORBIDRAFT_06g026710	1070	20	2.85987e-39	0.916	0	-
comp95457_c0_seq1	-0.22525	0.045346	hypothetical protein SORBIDRAFT_07g004990	1145	20	2.28393e-138	0.786	0	-
comp78446_c1_seq1	-0.903672	0.00651402	hypothetical protein SORBIDRAFT_09g000840	383	4	2.81273e-15	0.905	0	-
comp108152_c0_seq1	-0.453978	0.0480707	hypothetical protein SORBIDRAFT_09g023980	3294	20	0	0.604	0	-
comp105375_c1_seq9	-0.278169	0.0483174	hypothetical protein ZEAMMB73_289543	1806	1	8.10675e-10	0.46	0	-
comp96470_c2_seq1	-0.43056	0.049105	hypothetical protein ZEAMMB73_419738	668	20	5.75841e-42	0.913	2	C:membrane; F:acetylglucosaminyltransferase activity
comp100155_c0_seq1	-0.906029	0.00390084	PREDICTED: uncharacterized protein LOC100274513	729	4	3.9906e-14	0.875	0	-
comp88508_c0_seq1	-0.383014	8.21447e-07	PREDICTED: uncharacterized protein LOC100276587	883	20	1.1367e-40	0.8485	2	C:mitochondrial respiratory chain complex I; C:chloroplast
comp95854_c0_seq1	-0.661884	0.0120391	PREDICTED: uncharacterized protein LOC101766876	859	20	4.19985e-31	0.822	1	C:cytoplasmic membrane-bounded vesicle
comp88037_c0_seq1	-0.304512	0.04646	PREDICTED: uncharacterized protein LOC101786827	1642	20	2.04174e-131	0.6375	0	-
comp87340_c0_seq2	-0.489628	0.0365086	PREDICTED: uncharacterized protein LOC102716068	2172	1	2.014e-07	0.41	0	-
comp92070_c0_seq1	-0.564699	0.0228652	uncharacterized protein LOC100276515	931	20	1.41797e-144	0.8615	1	C:endoplasmic reticulum
comp102277_c0_seq1	-0.323581	0.036508	uncharacterized protein LOC100279543	2136	20	1.69592e-158	0.743	0	-
comp97896_c0_seq1	-0.266784	7.80669e-06	uncharacterized tpr repeat-containing protein at1g05150-like	2363	20	0	0.9165	6	C:trans-Golgi network; C:plasmodesma; C:endosome; F:calcium ion binding; F:zinc ion binding; C:plasma membrane
comp91980_c0_seq1	-0.521409	0.0327501	unknown	754	1	6.50044e-09	0.7	0	-
comp91456_c1_seq16	-2.13961	6.89174e-05	conserved protein	291	20	1.54498e-31	0.7955	0	-
comp91456_c1_seq8	-1.6658	0.0365086	conserved protein	459	20	1.29065e-37	0.7015	0	-
comp371687_c0_seq1	2.00599	0.0204111	conserved hypothetical protein	426	9	1.69778e-23	0.6733	0	-
comp321084_c0_seq1	2.09058	0.0121976	conserved hypothetical protein (fragment), partial	561	7	3.70243e-22	0.5957	0	-
comp576785_c0_seq1	2.20162	0.00237929	hypothetical protein SORBIDRAFT_01g040330	981	9	4.14872e-17	0.6267	2	F:nucleic acid binding; F:zinc ion binding
comp483538_c0_seq1	1.70597	0.0378854	hypothetical protein SORBIDRAFT_03g029010	725	3	1.17625e-39	0.5933	2	F:nucleic acid binding; F:zinc ion binding
comp57018_c0_seq1	1.72354	0.0439157	TPA: hypothetical protein ZEAMMB73_219431	342	1	5.60261e-10	0.86	0	-
comp419234_c0_seq1	1.57383	0.0418569	PREDICTED: uncharacterized protein LOC103630876	663	20	7.45336e-43	0.666	0	-
comp61857_c0_seq1	1.42658	0.046802	protein	213	20	1.59531e-32	0.8715	6	F:sequence-specific DNA binding transcription factor activity; F:sequence-specific DNA binding; C:nucleus; P:response to heat; C:transcription factor complex; P:regulation of transcription, DNA-templated
comp49193_c0_seq1	1.47834	0.0216116	hypothetical protein SORBIDRAFT_10g021910	314	20	8.07899e-31	0.8485	1	C:mitochondrion
comp90314_c0_seq1	1.10168	0.0266219	hypothetical protein SORBIDRAFT_01g019900	1022	1	1.47209e-19	0.84	1	F:nucleic acid binding
comp101946_c1_seq1	0.786367	0.000632376	unknown	409	2	7.67637e-13	0.86	0	-
comp108716_c0_seq23	0.795796	0.044338	uncharacterized loc100272250 isoform x1	436	20	2.83532e-41	0.833	5	F:cyclin-dependent protein serine/threonine kinase activity; F:RNA polymerase II carboxy-terminal domain kinase activity; F:ATP binding; P:regulation of cell cycle; P:serine family amino acid metabolic process
comp95255_c0_seq4	0.711653	0.0458579	hypothetical protein SORBIDRAFT_01g016590	2060	20	9.35759e-44	0.839	1	C:cytosol
comp80099_c2_seq1	0.593478	0.0121907	hypothetical protein OsJ_16959	796	20	1.54131e-80	0.6335	1	C:mitochondrion
comp10052_c0_seq1	1.89374	0.029321	AF114171_18hypothetical protein	259	1	1.15912e-09	0.91	0	-
comp270574_c0_seq1	2.32274	0.00277133	hypothetical protein sr13901	352	1	6.11733e-10	0.5	0	-
comp178282_c0_seq1	3.2815	2.50783e-07	conserved hypothetical ustilaginaceae-specific protein	623	8	2.86646e-61	0.5975	0	-
comp70030_c0_seq1	-2.32527	0.000171951	---NA---	472	0			0	-	-
comp332898_c0_seq1	-2.3183	0.00267616	---NA---	314	0			0	-
comp122026_c0_seq1	-2.31712	1.3009e-09	---NA---	224	0			0	-	-
comp34298_c0_seq1	-2.3096	0.00308373	---NA---	329	0			0	-
comp94253_c0_seq1	-2.2506	1.71264e-12	---NA---	851	0			0	-
comp41992_c0_seq1	-2.18411	0.00149751	---NA---	448	0			0	-
comp9579_c0_seq1	-2.17341	0.00739807	---NA---	399	0			0	-
comp58133_c0_seq1	-2.12147	0.00697921	---NA---	381	0			0	-	-
comp97028_c0_seq2	-2.09929	0.000403805	---NA---	312	0			0	-	-
comp88327_c0_seq2	-2.09562	0.00990592	---NA---	515	0			0	-
comp15111_c0_seq1	-2.03461	0.0152156	---NA---	658	0			0	-
comp70025_c1_seq1	-2.00326	0.0102569	---NA---	289	0			0	-	EC:1.11.1.7
comp38055_c0_seq1	-1.9763	0.0237184	---NA---	243	0			0	-
comp94793_c1_seq2	-1.97101	0.0243071	---NA---	461	0			0	-	-
comp39331_c0_seq1	-1.94495	0.0221938	---NA---	223	0			0	-	-
comp31437_c0_seq1	-1.94463	0.027338	---NA---	552	0			0	-	-
comp62737_c0_seq1	-1.93548	0.0229491	---NA---	455	0			0	-	EC:1.1.1.158
comp386486_c0_seq1	-1.93492	0.0286648	---NA---	203	0			0	-	-
comp87467_c0_seq1	-1.93302	0.0138283	---NA---	703	0			0	-
comp857134_c0_seq1	-1.93232	0.0290995	---NA---	461	0			0	-	-
comp30046_c0_seq1	-1.92505	0.0226523	---NA---	416	0			0	-
comp500388_c0_seq1	-1.92409	0.0231746	---NA---	553	0			0	-	-
comp535913_c0_seq1	-1.92389	0.0303802	---NA---	553	0			0	-	-
comp26658_c0_seq1	-1.91748	0.0298642	---NA---	385	0			0	-
comp40317_c0_seq1	-1.91719	0.0242686	---NA---	541	0			0	-	-
comp85171_c0_seq1	-1.91507	0.00253167	---NA---	310	0			0	-
comp1370_c0_seq1	-1.91418	0.031453	---NA---	220	0			0	-
comp524298_c0_seq1	-1.91184	0.0318068	---NA---	474	0			0	-	-
comp401931_c0_seq1	-1.90874	0.0248806	---NA---	320	0			0	-	EC:3.2.1.14
comp4885_c0_seq1	-1.90189	0.0222073	---NA---	482	0			0	-
comp63989_c0_seq1	-1.90187	0.0256953	---NA---	518	0			0	-
comp741952_c0_seq1	-1.89484	0.0348104	---NA---	400	0			0	-	-
comp64630_c0_seq1	-1.88833	0.0243071	---NA---	316	0			0	-	EC:3.1.3.24
comp105419_c0_seq21	-1.8857	0.0302916	---NA---	368	0			0	-
comp94491_c0_seq1	-1.88396	0.0216116	---NA---	731	0			0	-	-
comp93374_c0_seq1	-1.88004	0.0364265	---NA---	209	0			0	-	-
comp71768_c0_seq1	-1.87433	0.0232412	---NA---	797	0			0	-
comp481481_c0_seq1	-1.87295	0.0378854	---NA---	389	0			0	-	EC:6.1.1.14
comp52869_c1_seq1	-1.86126	0.0408599	---NA---	220	0			0	-
comp593145_c0_seq1	-1.85881	0.0410878	---NA---	457	0			0	-
comp53647_c0_seq1	-1.8582	0.0319257	---NA---	253	0			0	-	-
comp106607_c0_seq1	-1.85754	0.0411842	---NA---	1106	0			0	-	-
comp104629_c0_seq3	-1.8546	0.0403581	---NA---	464	0			0	-
comp637065_c0_seq1	-1.83104	0.0457745	---NA---	403	0			0	-	-
comp68897_c0_seq1	-1.83	0.0195979	---NA---	434	0			0	-
comp56923_c0_seq1	-1.8254	0.044338	---NA---	378	0			0	-	EC:1.16.1.7
comp57861_c0_seq1	-1.81908	0.0465077	---NA---	204	0			0	-	-
comp38723_c0_seq1	-1.81072	0.0420105	---NA---	303	0			0	-
comp79377_c0_seq1	-1.80739	0.000220104	---NA---	362	0			0	-
comp64513_c0_seq1	-1.79189	0.0178986	---NA---	388	0			0	-	-
comp40592_c0_seq1	-1.79182	0.0464266	---NA---	291	0			0	-
comp68096_c0_seq1	-1.78013	0.0253423	---NA---	245	0			0	-
comp84547_c0_seq2	-1.77795	0.000151009	---NA---	375	0			0	-
comp79555_c0_seq1	-1.76886	0.0479748	---NA---	341	0			0	-
comp33850_c0_seq1	-1.76859	0.0360327	---NA---	450	0			0	-	-
comp89313_c1_seq1	-1.75621	0.00651402	---NA---	378	0			0	-
comp88858_c0_seq2	-1.74597	0.0216116	---NA---	865	0			0	-
comp87641_c0_seq1	-1.72425	0.0267657	---NA---	391	0			0	-
comp24125_c0_seq1	-1.70266	0.0294751	---NA---	581	0			0	-
comp82317_c0_seq1	-1.689	0.0346485	---NA---	225	0			0	-	-
comp99660_c1_seq2	-1.66638	0.0098461	---NA---	396	0			0	-
comp75087_c0_seq1	-1.66212	0.0428021	---NA---	465	0			0	-	-
comp77531_c0_seq1	-1.65557	0.0042593	---NA---	201	0			0	-	-
comp144979_c0_seq1	-1.63309	0.00162026	---NA---	471	0			0	-	EC:6.1.1
comp68257_c0_seq1	-1.62443	0.027338	---NA---	641	0			0	-	-
comp85926_c0_seq1	-1.61721	0.00839856	---NA---	440	0			0	-	EC:1.4.7.1
comp58137_c0_seq1	-1.60744	0.0288649	---NA---	799	0			0	-	EC:2.5.1.18
comp51304_c0_seq1	-1.60488	0.0484416	---NA---	363	0			0	-
comp62595_c0_seq1	-1.59232	0.0382921	---NA---	264	0			0	-	-
comp107270_c0_seq3	-1.58823	0.0378148	---NA---	507	0			0	-
comp101079_c1_seq9	-1.53352	0.0112089	---NA---	692	0			0	-
comp87563_c1_seq1	-1.52485	0.0292155	---NA---	475	0			0	-
comp86806_c0_seq1	-1.51553	0.0176681	---NA---	627	0			0	-
comp83178_c0_seq1	-1.5067	0.000695113	---NA---	767	0			0	-
comp84337_c0_seq1	-1.49151	0.00021103	---NA---	388	0			0	-	-
comp80634_c0_seq1	-1.47573	0.0171822	---NA---	904	0			0	-	-
comp87709_c0_seq1	-1.46978	0.00260888	---NA---	527	0			0	-	EC:1.11.1.7
comp66660_c0_seq1	-1.4667	0.0403581	---NA---	535	0			0	-
comp47122_c0_seq1	-1.45993	0.0439163	---NA---	246	0			0	-	-
comp169470_c0_seq1	-1.4338	0.0465888	---NA---	627	0			0	-
comp85547_c0_seq1	-1.42386	0.044338	---NA---	353	0			0	-
comp95933_c1_seq4	-1.41747	0.0195979	---NA---	899	0			0	-
comp78521_c0_seq5	-1.39808	0.0361655	---NA---	865	0			0	-
comp58468_c0_seq1	-1.37366	0.036611	---NA---	728	0			0	-	-
comp55121_c0_seq1	-1.36994	0.0458579	---NA---	543	0			0	-
comp82734_c0_seq2	-1.34345	0.0392112	---NA---	558	0			0	-	EC:1.15.1.1
comp86384_c0_seq1	-1.34198	0.0466467	---NA---	966	0			0	-
comp100767_c0_seq2	-1.33158	0.0267657	---NA---	862	0			0	-	EC:2.4.1.207
comp101331_c0_seq8	-1.3175	0.0261933	---NA---	805	0			0	-	EC:3.1.1.11
comp96303_c0_seq11	-1.2723	0.0450113	---NA---	1064	0			0	-
comp89020_c0_seq1	-1.26571	0.0216116	---NA---	1402	0			0	-	-
comp97811_c0_seq4	-1.24001	0.0327501	---NA---	962	0			0	-
comp82166_c0_seq1	-1.22005	0.045346	---NA---	794	0			0	-	-
comp95212_c0_seq6	-1.21845	0.0098461	---NA---	445	0			0	-
comp86110_c0_seq1	-1.15885	0.0466467	---NA---	456	0			0	-	EC:3.1.3.2
comp95353_c0_seq1	-1.07549	0.0153646	---NA---	657	0			0	-	-
comp102970_c0_seq1	-1.06869	0.00308373	---NA---	408	0			0	-	-
comp97892_c1_seq1	-1.06476	0.0114584	---NA---	1240	0			0	-	-
comp97595_c0_seq3	-1.0424	0.0458579	---NA---	413	0			0	-
comp108604_c0_seq20	-1.02676	0.0314872	---NA---	784	0			0	-
comp82381_c0_seq1	-1.02535	0.0338042	---NA---	372	0			0	-
comp93991_c0_seq2	-1.02467	0.0254517	---NA---	1537	0			0	-	EC:2.7.11
comp67349_c0_seq1	-0.961006	0.0101648	---NA---	246	0			0	-	-
comp98622_c0_seq2	-0.923763	0.0210486	---NA---	259	0			0	-
comp84408_c0_seq1	-0.906404	0.000876446	---NA---	512	0			0	-	-
comp107455_c1_seq17	-0.769617	0.00106567	---NA---	397	0			0	-	EC:2.5.1.18
comp101570_c0_seq11	-0.731698	0.0278417	---NA---	638	0			0	-
comp83828_c0_seq1	-0.717299	0.0129831	---NA---	500	0			0	-	-
comp107270_c0_seq5	-0.686967	0.046802	---NA---	451	0			0	-	-
comp109732_c1_seq2	-0.673339	0.0403581	---NA---	669	0			0	-
comp105998_c0_seq1	-0.66757	0.0368149	---NA---	898	0			0	-
comp80410_c0_seq1	-0.648399	0.0450861	---NA---	497	0			0	-	EC:2.7.11
comp105916_c0_seq1	-0.576687	0.00105208	---NA---	1729	0			0	-	-
comp86624_c0_seq1	-0.561109	0.00473754	---NA---	369	0			0	-
comp106237_c0_seq1	-0.553426	5.97736e-05	---NA---	410	0			0	-
comp90278_c0_seq1	-0.51181	0.00106567	---NA---	984	0			0	-
comp82087_c0_seq1	-0.445781	0.0308478	---NA---	458	0			0	-	EC:3.4.21
comp94019_c0_seq17	-0.316671	0.0128932	---NA---	913	0			0	-	EC:5.2.1.8
comp95269_c0_seq1	-0.252235	0.0105624	---NA---	393	0			0	-	EC:2.7.11
comp106997_c2_seq1	0.370503	0.0277037	---NA---	663	0			0	-
comp109892_c1_seq1	0.395955	0.0455123	---NA---	1292	0			0	-
comp100524_c0_seq25	0.499693	0.0441892	---NA---	417	0			0	-
comp80752_c1_seq5	0.532294	0.00023391	---NA---	873	0			0	-
comp90608_c0_seq1	0.537959	0.0098353	---NA---	485	0			0	-
comp106997_c6_seq1	0.552243	0.000660051	---NA---	249	0			0	-
comp89749_c0_seq1	0.554389	0.0168738	---NA---	943	0			0	-
comp97363_c0_seq2	0.570437	0.0456163	---NA---	1036	0			0	-
comp105774_c0_seq4	0.583868	0.0278282	---NA---	535	0			0	-
comp91085_c0_seq1	0.668378	0.0248902	---NA---	490	0			0	-
comp102395_c1_seq119	0.678076	0.0407897	---NA---	781	0			0	-
comp110409_c0_seq4	0.71926	0.0381531	---NA---	503	0			0	-
comp95861_c0_seq2	0.7302	0.0220186	---NA---	3146	0			0	-
comp87876_c0_seq1	0.741613	0.0410878	---NA---	631	0			0	-
comp47735_c0_seq1	0.766419	0.0358474	---NA---	593	0			0	-
comp109909_c1_seq1	0.813714	0.00170954	---NA---	703	0			0	-
comp98757_c2_seq1	0.816549	0.00567368	---NA---	1843	0			0	-
comp97594_c1_seq1	0.823619	0.0348104	---NA---	1814	0			0	-
comp78030_c0_seq1	0.826025	0.00675115	---NA---	438	0			0	-
comp109615_c0_seq2	0.830636	0.00031754	---NA---	708	0			0	-
comp83855_c0_seq1	0.846952	0.0279346	---NA---	931	0			0	-
comp98459_c1_seq4	0.87768	0.0480981	---NA---	265	0			0	-
comp99243_c0_seq1	0.878847	0.00323207	---NA---	1636	0			0	-
comp109986_c0_seq7	0.880004	0.0168738	---NA---	410	0			0	-
comp72282_c0_seq1	0.917323	0.0418378	---NA---	962	0			0	-
comp98753_c0_seq1	0.926545	0.04646	---NA---	829	0			0	-
comp102733_c0_seq1	0.936801	0.0308478	---NA---	1267	0			0	-
comp101298_c0_seq14	0.943182	0.00303073	---NA---	1539	0			0	-
comp103053_c1_seq4	0.962214	0.000660051	---NA---	684	0			0	-
comp98238_c0_seq2	0.963599	0.0119728	---NA---	2033	0			0	-
comp89147_c0_seq1	0.976386	0.00616676	---NA---	1021	0			0	-
comp32707_c0_seq1	0.997938	0.0332883	---NA---	849	0			0	-
comp258946_c0_seq1	0.998107	0.0183663	---NA---	1202	0			0	-
comp65785_c0_seq1	1.02336	0.0416218	---NA---	1370	0			0	-
comp69864_c0_seq1	1.05081	0.0461014	---NA---	603	0			0	-
comp73311_c0_seq1	1.05395	0.0288649	---NA---	1114	0			0	-
comp93726_c0_seq2	1.07504	0.0410878	---NA---	387	0			0	-
comp95444_c0_seq2	1.07861	0.0306355	---NA---	752	0			0	-
comp74033_c0_seq3	1.08409	0.0337789	---NA---	1761	0			0	-
comp88602_c0_seq1	1.08543	0.00953291	---NA---	529	0			0	-
comp98931_c0_seq67	1.08617	0.0389532	---NA---	608	0			0	-
comp36400_c0_seq1	1.08766	0.000224866	---NA---	294	0			0	-
comp83159_c0_seq1	1.09762	0.0147675	---NA---	428	0			0	-
comp104081_c0_seq1	1.10097	0.0439403	---NA---	1794	0			0	-
comp106746_c0_seq18	1.11815	0.00253167	---NA---	753	0			0	-
comp107121_c0_seq1	1.16209	0.0452008	---NA---	486	0			0	-
comp77213_c0_seq1	1.17145	0.0372437	---NA---	713	0			0	-
comp107571_c0_seq2	1.17275	0.017876	---NA---	1024	0			0	-
comp83153_c0_seq1	1.20484	0.0410878	---NA---	490	0			0	-
comp42188_c0_seq1	1.24876	0.0218188	---NA---	1270	0			0	-
comp74683_c0_seq2	1.25508	0.00389236	---NA---	431	0			0	-
comp8111_c0_seq1	1.28701	0.0271686	---NA---	1064	0			0	-
comp100795_c0_seq15	1.31198	0.0327701	---NA---	880	0			0	-
comp72939_c0_seq1	1.32061	0.0408913	---NA---	482	0			0	-
comp93039_c0_seq9	1.32557	0.04646	---NA---	730	0			0	-
comp89584_c0_seq2	1.35968	0.0227988	---NA---	954	0			0	-
comp46820_c0_seq1	1.36597	0.00194548	---NA---	231	0			0	-
comp101033_c0_seq2	1.37355	0.0462296	---NA---	2245	0			0	-
comp79328_c0_seq1	1.37745	0.044338	---NA---	1006	0			0	-
comp88273_c0_seq1	1.40906	0.0216312	---NA---	478	0			0	-
comp52522_c0_seq1	1.41178	0.046802	---NA---	593	0			0	-
comp86342_c1_seq2	1.42473	0.0249238	---NA---	387	0			0	-
comp53829_c0_seq1	1.43028	0.0368787	---NA---	660	0			0	-
comp91325_c1_seq1	1.44597	0.0413943	---NA---	407	0			0	-
comp577092_c0_seq1	1.44751	0.0360327	---NA---	1045	0			0	-
comp54643_c0_seq1	1.4505	0.0302916	---NA---	776	0			0	-
comp62451_c0_seq1	1.4571	0.0381756	---NA---	228	0			0	-
comp85301_c0_seq2	1.4628	0.0306611	---NA---	643	0			0	-
comp62353_c0_seq1	1.46787	0.00666474	---NA---	722	0			0	-
comp38651_c0_seq1	1.47579	0.0266748	---NA---	530	0			0	-
comp71987_c0_seq1	1.48347	0.0318068	---NA---	480	0			0	-
comp94484_c0_seq22	1.5134	0.024105	---NA---	496	0			0	-
comp74707_c0_seq1	1.5335	0.0183495	---NA---	493	0			0	-
comp57210_c0_seq1	1.53862	0.0243932	---NA---	559	0			0	-
comp17527_c0_seq1	1.54499	0.0275009	---NA---	997	0			0	-
comp28905_c0_seq2	1.55263	0.0349619	---NA---	972	0			0	-
comp103885_c1_seq1	1.55427	0.032695	---NA---	226	0			0	-
comp80908_c0_seq1	1.55581	0.022254	---NA---	718	0			0	-
comp486383_c0_seq1	1.55896	0.0226073	---NA---	1318	0			0	-
comp97769_c1_seq16	1.56303	0.0491652	---NA---	644	0			0	-
comp97150_c0_seq4	1.56758	0.00707669	---NA---	467	0			0	-
comp98965_c0_seq37	1.57888	0.0083546	---NA---	353	0			0	-
comp29339_c0_seq1	1.58201	0.0354908	---NA---	470	0			0	-
comp104696_c1_seq1	1.59505	0.000941251	---NA---	1115	0			0	-
comp101850_c2_seq26	1.60199	0.0111767	---NA---	417	0			0	-
comp89714_c0_seq1	1.61073	0.0441645	---NA---	405	0			0	-
comp369826_c0_seq1	1.62988	0.0232412	---NA---	601	0			0	-
comp183620_c0_seq1	1.63355	0.0121472	---NA---	414	0			0	-
comp59303_c0_seq1	1.64077	0.0187939	---NA---	694	0			0	-
comp56600_c0_seq1	1.64781	0.0407774	---NA---	696	0			0	-
comp80973_c0_seq1	1.64812	0.0148202	---NA---	385	0			0	-
comp3399_c0_seq2	1.65787	0.0249238	---NA---	1422	0			0	-
comp110447_c0_seq11	1.66052	0.0119993	---NA---	603	0			0	-
comp582_c0_seq1	1.66304	0.0152474	---NA---	779	0			0	-
comp78854_c0_seq1	1.66915	0.0145298	---NA---	434	0			0	-
comp40513_c0_seq1	1.67056	0.0299976	---NA---	432	0			0	-
comp378798_c0_seq1	1.67132	0.037249	---NA---	394	0			0	-
comp199310_c0_seq1	1.67236	0.00451807	---NA---	377	0			0	-
comp91055_c0_seq1	1.68059	0.0166942	---NA---	949	0			0	-
comp350433_c0_seq1	1.68345	0.0435425	---NA---	371	0			0	-
comp339539_c0_seq1	1.6909	0.0130226	---NA---	546	0			0	-
comp625832_c0_seq1	1.69961	0.0451946	---NA---	738	0			0	-
comp71449_c0_seq1	1.72375	0.0332883	---NA---	431	0			0	-
comp71275_c0_seq1	1.7251	0.0138485	---NA---	458	0			0	-
comp58368_c0_seq1	1.73724	0.0244737	---NA---	491	0			0	-
comp102710_c0_seq17	1.74158	0.0248013	---NA---	470	0			0	-
comp276295_c0_seq1	1.74418	0.0333819	---NA---	420	0			0	-
comp366865_c0_seq1	1.75094	0.0166716	---NA---	629	0			0	-
comp90151_c0_seq3	1.77691	0.00529501	---NA---	1018	0			0	-
comp861005_c0_seq1	1.78149	0.0490472	---NA---	652	0			0	-
comp53559_c0_seq1	1.78402	0.0195979	---NA---	319	0			0	-
comp82569_c0_seq1	1.78797	0.0411842	---NA---	400	0			0	-
comp506339_c0_seq1	1.78826	0.0407774	---NA---	360	0			0	-
comp316589_c0_seq1	1.79482	0.0120882	---NA---	414	0			0	-
comp522631_c0_seq1	1.79509	0.0321329	---NA---	683	0			0	-
comp679887_c0_seq1	1.79531	0.0458579	---NA---	515	0			0	-
comp108710_c2_seq1	1.80895	7.24279e-05	---NA---	1117	0			0	-
comp418117_c0_seq1	1.81132	0.0491635	---NA---	232	0			0	-
comp717024_c0_seq1	1.81516	0.0482479	---NA---	390	0			0	-
comp2964_c0_seq1	1.81757	0.046802	---NA---	280	0			0	-
comp54615_c0_seq1	1.81795	0.0472126	---NA---	624	0			0	-
comp103573_c0_seq12	1.82392	0.0368149	---NA---	301	0			0	-
comp103075_c0_seq17	1.82435	0.0109811	---NA---	403	0			0	-
comp268142_c0_seq1	1.82579	0.0409694	---NA---	215	0			0	-
comp108551_c0_seq124	1.82948	0.0067902	---NA---	458	0			0	-
comp739643_c0_seq1	1.83122	0.0455208	---NA---	318	0			0	-
comp806274_c0_seq1	1.83122	0.0455208	---NA---	443	0			0	-
comp49412_c0_seq1	1.83541	0.0271686	---NA---	244	0			0	-
comp12382_c0_seq1	1.83627	0.0378854	---NA---	442	0			0	-
comp37254_c0_seq1	1.83759	0.0439163	---NA---	220	0			0	-
comp74550_c1_seq3	1.84334	0.0436506	---NA---	1440	0			0	-
comp667049_c0_seq1	1.84705	0.0430641	---NA---	253	0			0	-
comp65714_c0_seq1	1.84902	0.0411842	---NA---	339	0			0	-
comp420864_c0_seq1	1.84941	0.0422634	---NA---	220	0			0	-
comp100190_c0_seq3	1.86048	0.00263903	---NA---	547	0			0	-
comp60048_c0_seq1	1.8609	0.0129802	---NA---	568	0			0	-
comp569263_c0_seq1	1.86772	0.0378578	---NA---	538	0			0	-
comp1678_c0_seq1	1.87043	0.037249	---NA---	458	0			0	-
comp63568_c0_seq1	1.87246	0.036508	---NA---	484	0			0	-
comp63942_c0_seq1	1.87293	0.0368149	---NA---	275	0			0	-
comp502830_c0_seq1	1.87639	0.0254622	---NA---	431	0			0	-
comp540439_c0_seq1	1.89415	0.0276833	---NA---	447	0			0	-
comp23028_c1_seq1	1.90207	0.0332883	---NA---	306	0			0	-
comp619387_c0_seq1	1.90982	0.0308478	---NA---	388	0			0	-
comp232_c0_seq1	1.91857	0.0290995	---NA---	407	0			0	-
comp738233_c0_seq1	1.92109	0.0117328	---NA---	944	0			0	-
comp551373_c0_seq1	1.92164	0.0265235	---NA---	487	0			0	-
comp478234_c0_seq1	1.93817	0.0279346	---NA---	275	0			0	-
comp65229_c0_seq1	1.9434	0.01212	---NA---	445	0			0	-
comp86060_c0_seq4	1.94365	0.027338	---NA---	985	0			0	-
comp545516_c0_seq1	1.94883	0.0267657	---NA---	405	0			0	-
comp27296_c0_seq1	1.94919	0.0210481	---NA---	332	0			0	-
comp476504_c0_seq1	1.95938	0.0206348	---NA---	534	0			0	-
comp38036_c1_seq1	1.9665	0.00727162	---NA---	500	0			0	-
comp605780_c0_seq1	1.97683	0.0237184	---NA---	378	0			0	-
comp798820_c0_seq1	1.98568	0.0227988	---NA---	328	0			0	-
comp93961_c0_seq7	1.98846	0.00650148	---NA---	1087	0			0	-
comp3787_c0_seq1	1.99809	0.0214551	---NA---	529	0			0	-
comp29500_c0_seq1	2.00927	0.0205369	---NA---	360	0			0	-
comp690232_c0_seq1	2.04044	0.0171163	---NA---	364	0			0	-
comp30215_c0_seq1	2.04317	0.0047075	---NA---	241	0			0	-
comp26426_c0_seq1	2.095	0.0124093	---NA---	353	0			0	-
comp85316_c0_seq6	2.09542	0.00775497	---NA---	379	0			0	-
comp64921_c0_seq2	2.14051	0.00945782	---NA---	363	0			0	-
comp57029_c0_seq1	2.1439	0.0065613	---NA---	504	0			0	-
comp462293_c0_seq1	2.20833	0.00127801	---NA---	645	0			0	-
comp75796_c0_seq2	2.22121	0.00469419	---NA---	460	0			0	-
comp75215_c0_seq2	2.27461	5.71216e-05	---NA---	735	0			0	-
comp537797_c0_seq1	2.31778	0.00266923	---NA---	389	0			0	-
comp31541_c0_seq1	2.32013	0.00275442	---NA---	383	0			0	-
comp251062_c0_seq1	2.37829	0.00181652	---NA---	314	0			0	-
comp40951_c0_seq1	2.47947	0.00030065	---NA---	387	0			0	-
comp211243_c0_seq1	2.53417	0.000571252	---NA---	559	0			0	-
comp48108_c0_seq1	2.70062	0.00015745	---NA---	558	0			0	-
comp35225_c0_seq1	3.13059	1.68202e-06	---NA---	514	0			0	-
